# Supplementary material for: Ruthenium-mediated nucleophilic aromatic substitution of hydrogen in benzene
Source: Chem Sci. 2025 Jun 16;16(29):13422–34. doi: 10.1039/d5sc02090e (PMC12198976; doi:10.1039/d5sc02090e)
Supplement: SC-016-D5SC02090E-s003 [file SC-016-D5SC02090E-s003.cif]

# Supplementary Information (SI) for Chemical Science.
# This journal is © The Royal Society of Chemistry 2025

####################################################################### 
# 
# This file contains crystal structure data downloaded from the 
# Cambridge Structural Database (CSD) hosted by the Cambridge 
# Crystallographic Data Centre (CCDC).
# 
# Full information about CCDC data access policies and citation 
# guidelines are available at http://www.ccdc.cam.ac.uk/access/V1 
# 
# Audit and citation data items may have been added by the CCDC. 
# Please retain this information to preserve the provenance of 
# this file and to allow appropriate attribution of the data. 
# 
#######################################################################

data_l1300a
_audit_block_doi                 10.5517/ccdc.csd.cc2k2gch
_database_code_depnum_ccdc_archive 'CCDC 2355856'
loop_
_citation_id
_citation_doi
_citation_year
1 10.26434/chemrxiv-2024-mttp6-v2 2025
loop_
_audit_author_name
_audit_author_address
'Martin Lutz'
;Utrecht University
Netherlands
;
_audit_update_record             
;
2024-05-16 deposited with the CCDC.	2025-06-23 downloaded from the CCDC.
;

_audit_creation_method           SHELXL-2018/3
_shelx_SHELXL_version_number     2018/3
_chemical_name_systematic        ?
_chemical_name_common            ?
_chemical_melting_point          ?
_chemical_formula_moiety         'C20 H30 Cl N P Ru, F6 P, C H2 Cl2'
_chemical_formula_sum            'C21 H32 Cl3 F6 N P2 Ru'
_chemical_formula_weight         681.83

loop_
_atom_type_symbol
_atom_type_description
_atom_type_scat_dispersion_real
_atom_type_scat_dispersion_imag
_atom_type_scat_source
C C 0.0033 0.0016 'International Tables Vol C Tables 4.2.6.8 and 6.1.1.4'
H H 0.0000 0.0000 'International Tables Vol C Tables 4.2.6.8 and 6.1.1.4'
Cl Cl 0.1484 0.1585 'International Tables Vol C Tables 4.2.6.8 and 6.1.1.4'
F F 0.0171 0.0103 'International Tables Vol C Tables 4.2.6.8 and 6.1.1.4'
N N 0.0061 0.0033 'International Tables Vol C Tables 4.2.6.8 and 6.1.1.4'
P P 0.1023 0.0942 'International Tables Vol C Tables 4.2.6.8 and 6.1.1.4'
Ru Ru -1.2594 0.8363 'International Tables Vol C Tables 4.2.6.8 and 6.1.1.4'

_space_group_crystal_system      monoclinic
_space_group_IT_number           14
_space_group_name_H-M_alt        'P 21/c'
_space_group_name_Hall           '-P 2ybc'

_shelx_space_group_comment       
;
The symmetry employed for this shelxl refinement is uniquely defined
by the following loop, which should always be used as a source of
symmetry information in preference to the above space-group names.
They are only intended as comments.
;

loop_
_space_group_symop_operation_xyz
'x, y, z'
'-x, y+1/2, -z+1/2'
'-x, -y, -z'
'x, -y-1/2, z-1/2'

_cell_length_a                   8.7180(4)
_cell_length_b                   18.4723(8)
_cell_length_c                   16.8326(6)
_cell_angle_alpha                90
_cell_angle_beta                 91.306(2)
_cell_angle_gamma                90
_cell_volume                     2710.1(2)
_cell_formula_units_Z            4
_cell_measurement_temperature    150(2)
_cell_measurement_reflns_used    42095
_cell_measurement_theta_min      1.60
_cell_measurement_theta_max      27.56

loop_
_diffrn_orient_matrix_type
_diffrn_orient_matrix_UB_11
_diffrn_orient_matrix_UB_12
_diffrn_orient_matrix_UB_13
_diffrn_orient_matrix_UB_21
_diffrn_orient_matrix_UB_22
_diffrn_orient_matrix_UB_23
_diffrn_orient_matrix_UB_31
_diffrn_orient_matrix_UB_32
_diffrn_orient_matrix_UB_33
'Nonius RMAT' 0.0813937 -0.0308380 -0.0235967 -0.0696776 -0.0108066 -0.0464306
0.0407595 0.0431075 -0.0285201

_exptl_crystal_description       needle
_exptl_crystal_colour            orange
_exptl_crystal_density_meas      ?
_exptl_crystal_density_method    ?
_exptl_crystal_density_diffrn    1.671
_exptl_crystal_F_000             1376
_exptl_transmission_factor_min   ?
_exptl_transmission_factor_max   ?
_exptl_crystal_size_max          0.58
_exptl_crystal_size_mid          0.12
_exptl_crystal_size_min          0.07
_exptl_absorpt_coefficient_mu    1.046
_shelx_estimated_absorpt_T_min   ?
_shelx_estimated_absorpt_T_max   ?
_exptl_absorpt_correction_type   numerical
_exptl_absorpt_correction_T_min  0.5717
_exptl_absorpt_correction_T_max  0.9422
_exptl_absorpt_process_details   
;
 SADABS 2016/2: Krause, L., Herbst-Irmer, R., Sheldrick G.M. & Stalke D.,
 J. Appl. Cryst. 48 (2015) 3-10
;
_exptl_absorpt_special_details   ?
_diffrn_ambient_temperature      150(2)
_diffrn_radiation_wavelength     0.71073
_diffrn_radiation_type           MoK\a
_diffrn_source                   'sealed tube'
_diffrn_measurement_device_type  'Bruker Kappa ApexII'
_diffrn_measurement_method       '\f and \w scans'
_diffrn_detector_area_resol_mean ?
_diffrn_reflns_number            62917
_diffrn_reflns_av_unetI/netI     0.0276
_diffrn_reflns_av_R_equivalents  0.0488
_diffrn_reflns_limit_h_min       -11
_diffrn_reflns_limit_h_max       11
_diffrn_reflns_limit_k_min       -24
_diffrn_reflns_limit_k_max       24
_diffrn_reflns_limit_l_min       -21
_diffrn_reflns_limit_l_max       21
_diffrn_reflns_theta_min         1.637
_diffrn_reflns_theta_max         27.519
_diffrn_reflns_theta_full        25.242
_diffrn_measured_fraction_theta_max 1.000
_diffrn_measured_fraction_theta_full 1.000
_diffrn_reflns_Laue_measured_fraction_max 1.000
_diffrn_reflns_Laue_measured_fraction_full 1.000
_diffrn_reflns_point_group_measured_fraction_max 1.000
_diffrn_reflns_point_group_measured_fraction_full 1.000
_reflns_number_total             6236
_reflns_number_gt                5088
_reflns_threshold_expression     'I > 2\s(I)'
_reflns_Friedel_coverage         0.000
_reflns_Friedel_fraction_max     .
_reflns_Friedel_fraction_full    .

_reflns_special_details          
;
 Reflections were merged by SHELXL according to the crystal
 class for the calculation of statistics and refinement.
 
 _reflns_Friedel_fraction is defined as the number of unique
 Friedel pairs measured divided by the number that would be
 possible theoretically, ignoring centric projections and
 systematic absences.
;

_computing_data_collection       Apex3
_computing_cell_refinement       Peakref
_computing_data_reduction        'Eval15, Sadabs'
_computing_structure_solution    SHELXT
_computing_structure_refinement  'SHELXL-2018/3 (Sheldrick, 2018)'
_computing_molecular_graphics    ?
_computing_publication_material  ?
_refine_special_details          ?
_refine_ls_structure_factor_coef Fsqd
_refine_ls_matrix_type           full
_refine_ls_weighting_scheme      calc
_refine_ls_weighting_details     
'w=1/[\s^2^(Fo^2^)+(0.0274P)^2^+0.3186P] where P=(Fo^2^+2Fc^2^)/3'
_atom_sites_solution_primary     dual
_atom_sites_solution_secondary   difmap
_atom_sites_solution_hydrogens   mixed
_refine_ls_hydrogen_treatment    mixed
_refine_ls_extinction_method     none
_refine_ls_extinction_coef       .
_refine_ls_number_reflns         6236
_refine_ls_number_parameters     365
_refine_ls_number_restraints     57
_refine_ls_R_factor_all          0.0326
_refine_ls_R_factor_gt           0.0238
_refine_ls_wR_factor_ref         0.0568
_refine_ls_wR_factor_gt          0.0552
_refine_ls_goodness_of_fit_ref   1.096
_refine_ls_restrained_S_all      1.121
_refine_ls_shift/su_max          0.003
_refine_ls_shift/su_mean         0.000

loop_
_atom_site_label
_atom_site_type_symbol
_atom_site_fract_x
_atom_site_fract_y
_atom_site_fract_z
_atom_site_U_iso_or_equiv
_atom_site_adp_type
_atom_site_occupancy
_atom_site_site_symmetry_order
_atom_site_calc_flag
_atom_site_refinement_flags_posn
_atom_site_refinement_flags_adp
_atom_site_refinement_flags_occupancy
_atom_site_disorder_assembly
_atom_site_disorder_group
Ru1 Ru 0.43981(2) 0.40681(2) 0.32226(2) 0.01387(5) Uani 1 1 d . . . . .
Cl1 Cl 0.51558(5) 0.46132(3) 0.19845(3) 0.02296(10) Uani 1 1 d . . . . .
P1 P 0.41062(5) 0.29081(2) 0.26248(3) 0.01658(10) Uani 1 1 d . . . . .
N1 N 0.22027(17) 0.41860(8) 0.26640(9) 0.0171(3) Uani 1 1 d . . . . .
C11 C 0.2869(2) 0.31855(10) 0.17795(11) 0.0210(4) Uani 1 1 d . . . . .
H11A H 0.351085 0.336521 0.134367 0.025 Uiso 1 1 calc R U . . .
H11B H 0.227720 0.276327 0.157959 0.025 Uiso 1 1 calc R U . . .
C21 C 0.1786(2) 0.37702(10) 0.20285(11) 0.0192(4) Uani 1 1 d . . . . .
C31 C 0.0405(2) 0.38823(12) 0.16148(12) 0.0267(5) Uani 1 1 d . . . . .
H31 H 0.013599 0.358663 0.117133 0.032 Uiso 1 1 calc R U . . .
C41 C -0.0569(2) 0.44246(12) 0.18519(13) 0.0322(5) Uani 1 1 d . . . . .
H41 H -0.151369 0.450770 0.157399 0.039 Uiso 1 1 calc R U . . .
C51 C -0.0154(2) 0.48434(11) 0.24971(13) 0.0289(5) Uani 1 1 d . . . . .
H51 H -0.081492 0.521586 0.267465 0.035 Uiso 1 1 calc R U . . .
C61 C 0.1237(2) 0.47169(10) 0.28850(12) 0.0232(4) Uani 1 1 d . . . . .
H61 H 0.152284 0.501508 0.332369 0.028 Uiso 1 1 calc R U . . .
C71 C 0.5796(2) 0.24482(10) 0.21559(12) 0.0245(4) Uani 1 1 d . . . . .
C81 C 0.6609(3) 0.19228(12) 0.27355(15) 0.0398(6) Uani 1 1 d . . . . .
H81A H 0.591650 0.152239 0.285870 0.060 Uiso 1 1 calc R U . . .
H81B H 0.689467 0.217989 0.322625 0.060 Uiso 1 1 calc R U . . .
H81C H 0.753442 0.173117 0.249105 0.060 Uiso 1 1 calc R U . . .
C91 C 0.6961(2) 0.30264(11) 0.19301(14) 0.0339(5) Uani 1 1 d . . . . .
H91A H 0.783504 0.279616 0.167498 0.051 Uiso 1 1 calc R U . . .
H91B H 0.732005 0.328200 0.240953 0.051 Uiso 1 1 calc R U . . .
H91C H 0.647623 0.337195 0.156097 0.051 Uiso 1 1 calc R U . . .
C101 C 0.5312(3) 0.20489(12) 0.13856(13) 0.0372(5) Uani 1 1 d . . . . .
H10A H 0.488384 0.239726 0.100163 0.056 Uiso 1 1 calc R U . . .
H10B H 0.453588 0.168359 0.150551 0.056 Uiso 1 1 calc R U . . .
H10C H 0.620933 0.181209 0.116032 0.056 Uiso 1 1 calc R U . . .
C111 C 0.2920(2) 0.22247(10) 0.31809(12) 0.0230(4) Uani 1 1 d . . . . .
C121 C 0.3679(3) 0.20025(11) 0.39783(12) 0.0306(5) Uani 1 1 d . . . . .
H12A H 0.302045 0.165434 0.424743 0.046 Uiso 1 1 calc R U . . .
H12B H 0.382268 0.243190 0.431373 0.046 Uiso 1 1 calc R U . . .
H12C H 0.467787 0.177968 0.388167 0.046 Uiso 1 1 calc R U . . .
C131 C 0.2618(3) 0.15298(11) 0.26937(13) 0.0348(5) Uani 1 1 d . . . . .
H13A H 0.358176 0.126446 0.263492 0.052 Uiso 1 1 calc R U . . .
H13B H 0.219883 0.165915 0.216745 0.052 Uiso 1 1 calc R U . . .
H13C H 0.188017 0.122444 0.296935 0.052 Uiso 1 1 calc R U . . .
C141 C 0.1354(2) 0.25746(11) 0.33433(13) 0.0298(5) Uani 1 1 d . . . . .
H14A H 0.074618 0.224724 0.366893 0.045 Uiso 1 1 calc R U . . .
H14B H 0.080811 0.266597 0.283797 0.045 Uiso 1 1 calc R U . . .
H14C H 0.151272 0.303307 0.362635 0.045 Uiso 1 1 calc R U . . .
C151 C 0.6612(2) 0.41791(12) 0.38869(12) 0.0255(4) Uani 1 1 d . . . . .
H151 H 0.759(3) 0.4067(11) 0.3700(13) 0.032(6) Uiso 1 1 d . . . . .
C161 C 0.5986(2) 0.48779(11) 0.37708(12) 0.0243(4) Uani 1 1 d . . . . .
H161 H 0.654(2) 0.5222(11) 0.3516(12) 0.024(6) Uiso 1 1 d . . . . .
C171 C 0.4510(2) 0.50473(11) 0.40074(11) 0.0229(4) Uani 1 1 d . . . . .
H171 H 0.413(3) 0.5501(12) 0.3916(13) 0.036(6) Uiso 1 1 d . . . . .
C181 C 0.3617(2) 0.45001(11) 0.43656(11) 0.0223(4) Uani 1 1 d . . . . .
H181 H 0.267(2) 0.4598(10) 0.4499(11) 0.015(5) Uiso 1 1 d . . . . .
C191 C 0.4230(2) 0.38108(11) 0.45043(11) 0.0237(4) Uani 1 1 d . . . . .
H191 H 0.366(2) 0.3477(11) 0.4727(12) 0.025(6) Uiso 1 1 d . . . . .
C201 C 0.5723(2) 0.36465(11) 0.42529(12) 0.0261(4) Uani 1 1 d . . . . .
H201 H 0.609(2) 0.3187(12) 0.4309(12) 0.029(6) Uiso 1 1 d . . . . .
P2 P 0.00832(6) 0.64608(3) 0.45120(3) 0.02330(11) Uani 1 1 d . . . . .
F12 F 0.15157(15) 0.59322(7) 0.43994(8) 0.0427(3) Uani 1 1 d . . . . .
F22 F -0.01649(14) 0.61372(7) 0.53784(7) 0.0356(3) Uani 1 1 d . . . . .
F32 F -0.13484(15) 0.69938(8) 0.46243(8) 0.0485(4) Uani 1 1 d . . . . .
F42 F 0.03136(15) 0.67860(8) 0.36432(8) 0.0499(4) Uani 1 1 d . . . . .
F52 F -0.10531(16) 0.58599(8) 0.41467(8) 0.0472(4) Uani 1 1 d . . . . .
F62 F 0.12127(15) 0.70589(7) 0.48765(8) 0.0438(3) Uani 1 1 d . . . . .
Cl13 Cl 0.2187(6) 0.87277(19) 0.5213(3) 0.0541(11) Uani 0.463(13) 1 d D U P A 1
Cl23 Cl 0.2628(13) 1.0280(3) 0.4955(3) 0.0778(17) Uani 0.463(13) 1 d D U P A 1
C13 C 0.3237(13) 0.9506(3) 0.5303(9) 0.097(4) Uani 0.463(13) 1 d D U P A 1
H13D H 0.345194 0.957669 0.587763 0.116 Uiso 0.463(13) 1 calc R U P A 1
H13E H 0.423593 0.941014 0.505541 0.116 Uiso 0.463(13) 1 calc R U P A 1
Cl33 Cl 0.2002(8) 0.8751(2) 0.5287(4) 0.1073(19) Uani 0.537(13) 1 d D U P A 2
Cl43 Cl 0.2278(12) 1.0275(2) 0.4989(3) 0.0820(18) Uani 0.537(13) 1 d D U P A 2
C23 C 0.2366(12) 0.9589(3) 0.5662(3) 0.059(2) Uani 0.537(13) 1 d D U P A 2
H23A H 0.340247 0.958717 0.591438 0.071 Uiso 0.537(13) 1 calc R U P A 2
H23B H 0.162072 0.968994 0.608261 0.071 Uiso 0.537(13) 1 calc R U P A 2

loop_
_atom_site_aniso_label
_atom_site_aniso_U_11
_atom_site_aniso_U_22
_atom_site_aniso_U_33
_atom_site_aniso_U_23
_atom_site_aniso_U_13
_atom_site_aniso_U_12
Ru1 0.01257(7) 0.01383(7) 0.01515(8) -0.00138(6) -0.00086(5) -0.00013(6)
Cl1 0.0238(2) 0.0237(2) 0.0214(2) 0.00413(19) 0.00228(18) -0.00131(19)
P1 0.0159(2) 0.0149(2) 0.0189(2) -0.00284(19) 0.00017(18) 0.00109(18)
N1 0.0149(7) 0.0165(8) 0.0197(8) 0.0008(6) -0.0001(6) 0.0011(6)
C11 0.0218(10) 0.0215(10) 0.0195(10) -0.0042(8) -0.0030(8) -0.0005(8)
C21 0.0170(9) 0.0222(10) 0.0184(9) 0.0023(8) -0.0013(7) -0.0019(8)
C31 0.0216(10) 0.0338(11) 0.0244(11) 0.0014(9) -0.0066(8) -0.0035(9)
C41 0.0174(10) 0.0426(13) 0.0362(12) 0.0137(10) -0.0062(9) 0.0028(9)
C51 0.0216(10) 0.0289(11) 0.0362(12) 0.0092(9) 0.0028(9) 0.0095(9)
C61 0.0203(10) 0.0231(10) 0.0263(11) 0.0005(8) 0.0030(8) 0.0031(8)
C71 0.0217(10) 0.0207(10) 0.0312(11) -0.0045(8) 0.0050(8) 0.0037(8)
C81 0.0315(12) 0.0361(13) 0.0522(15) 0.0048(11) 0.0078(11) 0.0159(10)
C91 0.0275(11) 0.0295(12) 0.0454(14) -0.0067(10) 0.0165(10) 0.0036(9)
C101 0.0410(13) 0.0320(12) 0.0391(13) -0.0167(10) 0.0090(11) 0.0046(10)
C111 0.0249(10) 0.0167(9) 0.0275(11) -0.0013(8) 0.0015(8) -0.0027(8)
C121 0.0377(12) 0.0222(10) 0.0319(12) 0.0065(9) 0.0026(10) -0.0021(9)
C131 0.0412(13) 0.0214(11) 0.0418(13) -0.0043(10) 0.0017(10) -0.0090(9)
C141 0.0245(11) 0.0283(11) 0.0370(12) 0.0029(9) 0.0083(9) -0.0049(9)
C151 0.0161(10) 0.0374(12) 0.0226(10) -0.0065(9) -0.0064(8) -0.0004(9)
C161 0.0216(10) 0.0296(11) 0.0217(10) -0.0049(9) -0.0024(8) -0.0114(9)
C171 0.0287(11) 0.0187(10) 0.0210(10) -0.0066(8) -0.0027(8) -0.0024(8)
C181 0.0222(10) 0.0305(11) 0.0144(9) -0.0069(8) 0.0010(8) -0.0020(9)
C191 0.0297(11) 0.0270(10) 0.0141(9) 0.0007(8) -0.0022(8) -0.0082(9)
C201 0.0325(12) 0.0247(11) 0.0205(10) 0.0007(8) -0.0123(8) 0.0033(9)
P2 0.0158(2) 0.0289(3) 0.0253(3) 0.0013(2) 0.0022(2) -0.0018(2)
F12 0.0312(7) 0.0445(8) 0.0527(9) -0.0155(7) 0.0078(6) 0.0098(6)
F22 0.0336(7) 0.0466(8) 0.0265(7) 0.0093(6) 0.0024(5) 0.0056(6)
F32 0.0308(7) 0.0580(9) 0.0568(9) 0.0187(7) 0.0074(6) 0.0213(7)
F42 0.0356(8) 0.0808(11) 0.0334(7) 0.0198(7) 0.0051(6) -0.0167(7)
F52 0.0395(8) 0.0594(9) 0.0424(8) -0.0033(7) -0.0052(6) -0.0260(7)
F62 0.0389(8) 0.0350(7) 0.0571(9) -0.0096(6) -0.0047(6) -0.0102(6)
Cl13 0.082(2) 0.0349(17) 0.0433(16) -0.0127(13) -0.0349(13) 0.0149(16)
Cl23 0.117(3) 0.071(2) 0.0442(19) 0.0224(18) -0.018(2) -0.0179(17)
C13 0.074(6) 0.072(5) 0.142(8) -0.038(5) -0.046(5) 0.007(4)
Cl33 0.150(4) 0.078(3) 0.091(3) 0.025(2) -0.065(3) -0.039(2)
Cl43 0.148(5) 0.0446(16) 0.0534(18) -0.0139(14) 0.0089(18) -0.0120(15)
C23 0.104(6) 0.037(3) 0.037(3) -0.013(2) -0.004(3) -0.008(3)

_geom_special_details            
;
 All esds (except the esd in the dihedral angle between two l.s. planes)
 are estimated using the full covariance matrix.  The cell esds are taken
 into account individually in the estimation of esds in distances, angles
 and torsion angles; correlations between esds in cell parameters are only
 used when they are defined by crystal symmetry.  An approximate (isotropic)
 treatment of cell esds is used for estimating esds involving l.s. planes.
;

loop_
_geom_bond_atom_site_label_1
_geom_bond_atom_site_label_2
_geom_bond_distance
_geom_bond_site_symmetry_2
_geom_bond_publ_flag
Ru1 N1 2.1244(15) . ?
Ru1 C201 2.2038(19) . ?
Ru1 C181 2.2051(19) . ?
Ru1 C191 2.2173(19) . ?
Ru1 C151 2.2182(19) . ?
Ru1 C161 2.2242(19) . ?
Ru1 C171 2.2406(19) . ?
Ru1 P1 2.3785(5) . ?
Ru1 Cl1 2.4200(5) . ?
P1 C11 1.8385(19) . ?
P1 C71 1.8891(19) . ?
P1 C111 1.8930(19) . ?
N1 C61 1.351(2) . ?
N1 C21 1.360(2) . ?
C11 C21 1.501(3) . ?
C11 H11A 0.9900 . ?
C11 H11B 0.9900 . ?
C21 C31 1.392(2) . ?
C31 C41 1.378(3) . ?
C31 H31 0.9500 . ?
C41 C51 1.375(3) . ?
C41 H41 0.9500 . ?
C51 C61 1.384(3) . ?
C51 H51 0.9500 . ?
C61 H61 0.9500 . ?
C71 C91 1.528(3) . ?
C71 C81 1.538(3) . ?
C71 C101 1.542(3) . ?
C81 H81A 0.9800 . ?
C81 H81B 0.9800 . ?
C81 H81C 0.9800 . ?
C91 H91A 0.9800 . ?
C91 H91B 0.9800 . ?
C91 H91C 0.9800 . ?
C101 H10A 0.9800 . ?
C101 H10B 0.9800 . ?
C101 H10C 0.9800 . ?
C111 C121 1.539(3) . ?
C111 C141 1.540(3) . ?
C111 C131 1.543(3) . ?
C121 H12A 0.9800 . ?
C121 H12B 0.9800 . ?
C121 H12C 0.9800 . ?
C131 H13A 0.9800 . ?
C131 H13B 0.9800 . ?
C131 H13C 0.9800 . ?
C141 H14A 0.9800 . ?
C141 H14B 0.9800 . ?
C141 H14C 0.9800 . ?
C151 C201 1.404(3) . ?
C151 C161 1.413(3) . ?
C151 H151 0.94(2) . ?
C161 C171 1.392(3) . ?
C161 H161 0.91(2) . ?
C171 C181 1.419(3) . ?
C171 H171 0.91(2) . ?
C181 C191 1.399(3) . ?
C181 H181 0.876(19) . ?
C191 C201 1.410(3) . ?
C191 H191 0.88(2) . ?
C201 H201 0.91(2) . ?
P2 F62 1.5936(13) . ?
P2 F22 1.5954(13) . ?
P2 F42 1.5979(13) . ?
P2 F12 1.6000(13) . ?
P2 F52 1.6011(13) . ?
P2 F32 1.6043(13) . ?
Cl13 C13 1.708(6) . ?
Cl23 C13 1.630(6) . ?
C13 H13D 0.9900 . ?
C13 H13E 0.9900 . ?
Cl33 C23 1.698(5) . ?
Cl43 C23 1.700(5) . ?
C23 H23A 0.9900 . ?
C23 H23B 0.9900 . ?

loop_
_geom_angle_atom_site_label_1
_geom_angle_atom_site_label_2
_geom_angle_atom_site_label_3
_geom_angle
_geom_angle_site_symmetry_1
_geom_angle_site_symmetry_3
_geom_angle_publ_flag
N1 Ru1 C201 146.64(7) . . ?
N1 Ru1 C181 93.21(7) . . ?
C201 Ru1 C181 66.93(8) . . ?
N1 Ru1 C191 111.96(7) . . ?
C201 Ru1 C191 37.20(8) . . ?
C181 Ru1 C191 36.88(7) . . ?
N1 Ru1 C151 168.13(7) . . ?
C201 Ru1 C151 37.02(8) . . ?
C181 Ru1 C151 79.01(8) . . ?
C191 Ru1 C151 66.75(8) . . ?
N1 Ru1 C161 131.35(7) . . ?
C201 Ru1 C161 66.50(8) . . ?
C181 Ru1 C161 66.19(7) . . ?
C191 Ru1 C161 78.15(8) . . ?
C151 Ru1 C161 37.11(8) . . ?
N1 Ru1 C171 101.82(7) . . ?
C201 Ru1 C171 78.84(8) . . ?
C181 Ru1 C171 37.21(7) . . ?
C191 Ru1 C171 66.57(8) . . ?
C151 Ru1 C171 66.59(8) . . ?
C161 Ru1 C171 36.32(7) . . ?
N1 Ru1 P1 79.54(4) . . ?
C201 Ru1 P1 93.65(6) . . ?
C181 Ru1 P1 131.53(5) . . ?
C191 Ru1 P1 102.11(6) . . ?
C151 Ru1 P1 112.34(6) . . ?
C161 Ru1 P1 147.25(6) . . ?
C171 Ru1 P1 168.38(5) . . ?
N1 Ru1 Cl1 80.62(4) . . ?
C201 Ru1 Cl1 132.56(6) . . ?
C181 Ru1 Cl1 134.16(5) . . ?
C191 Ru1 Cl1 162.27(5) . . ?
C151 Ru1 Cl1 98.29(6) . . ?
C161 Ru1 Cl1 84.14(6) . . ?
C171 Ru1 Cl1 99.37(5) . . ?
P1 Ru1 Cl1 92.243(17) . . ?
C11 P1 C71 104.56(9) . . ?
C11 P1 C111 104.55(9) . . ?
C71 P1 C111 110.29(9) . . ?
C11 P1 Ru1 97.56(6) . . ?
C71 P1 Ru1 120.32(6) . . ?
C111 P1 Ru1 116.49(6) . . ?
C61 N1 C21 118.02(16) . . ?
C61 N1 Ru1 120.91(12) . . ?
C21 N1 Ru1 120.82(12) . . ?
C21 C11 P1 110.26(13) . . ?
C21 C11 H11A 109.6 . . ?
P1 C11 H11A 109.6 . . ?
C21 C11 H11B 109.6 . . ?
P1 C11 H11B 109.6 . . ?
H11A C11 H11B 108.1 . . ?
N1 C21 C31 121.47(17) . . ?
N1 C21 C11 117.88(16) . . ?
C31 C21 C11 120.64(17) . . ?
C41 C31 C21 119.65(19) . . ?
C41 C31 H31 120.2 . . ?
C21 C31 H31 120.2 . . ?
C51 C41 C31 118.98(18) . . ?
C51 C41 H41 120.5 . . ?
C31 C41 H41 120.5 . . ?
C41 C51 C61 119.33(19) . . ?
C41 C51 H51 120.3 . . ?
C61 C51 H51 120.3 . . ?
N1 C61 C51 122.54(19) . . ?
N1 C61 H61 118.7 . . ?
C51 C61 H61 118.7 . . ?
C91 C71 C81 107.45(17) . . ?
C91 C71 C101 107.21(18) . . ?
C81 C71 C101 110.17(17) . . ?
C91 C71 P1 108.59(13) . . ?
C81 C71 P1 111.80(14) . . ?
C101 C71 P1 111.42(14) . . ?
C71 C81 H81A 109.5 . . ?
C71 C81 H81B 109.5 . . ?
H81A C81 H81B 109.5 . . ?
C71 C81 H81C 109.5 . . ?
H81A C81 H81C 109.5 . . ?
H81B C81 H81C 109.5 . . ?
C71 C91 H91A 109.5 . . ?
C71 C91 H91B 109.5 . . ?
H91A C91 H91B 109.5 . . ?
C71 C91 H91C 109.5 . . ?
H91A C91 H91C 109.5 . . ?
H91B C91 H91C 109.5 . . ?
C71 C101 H10A 109.5 . . ?
C71 C101 H10B 109.5 . . ?
H10A C101 H10B 109.5 . . ?
C71 C101 H10C 109.5 . . ?
H10A C101 H10C 109.5 . . ?
H10B C101 H10C 109.5 . . ?
C121 C111 C141 108.81(17) . . ?
C121 C111 C131 107.86(16) . . ?
C141 C111 C131 107.58(16) . . ?
C121 C111 P1 112.35(13) . . ?
C141 C111 P1 107.71(13) . . ?
C131 C111 P1 112.38(14) . . ?
C111 C121 H12A 109.5 . . ?
C111 C121 H12B 109.5 . . ?
H12A C121 H12B 109.5 . . ?
C111 C121 H12C 109.5 . . ?
H12A C121 H12C 109.5 . . ?
H12B C121 H12C 109.5 . . ?
C111 C131 H13A 109.5 . . ?
C111 C131 H13B 109.5 . . ?
H13A C131 H13B 109.5 . . ?
C111 C131 H13C 109.5 . . ?
H13A C131 H13C 109.5 . . ?
H13B C131 H13C 109.5 . . ?
C111 C141 H14A 109.5 . . ?
C111 C141 H14B 109.5 . . ?
H14A C141 H14B 109.5 . . ?
C111 C141 H14C 109.5 . . ?
H14A C141 H14C 109.5 . . ?
H14B C141 H14C 109.5 . . ?
C201 C151 C161 119.02(19) . . ?
C201 C151 Ru1 70.94(11) . . ?
C161 C151 Ru1 71.68(11) . . ?
C201 C151 H151 120.5(13) . . ?
C161 C151 H151 120.4(13) . . ?
Ru1 C151 H151 126.7(14) . . ?
C171 C161 C151 121.52(19) . . ?
C171 C161 Ru1 72.48(11) . . ?
C151 C161 Ru1 71.22(11) . . ?
C171 C161 H161 118.6(13) . . ?
C151 C161 H161 119.9(13) . . ?
Ru1 C161 H161 127.2(13) . . ?
C161 C171 C181 118.78(19) . . ?
C161 C171 Ru1 71.20(11) . . ?
C181 C171 Ru1 70.04(11) . . ?
C161 C171 H171 119.7(14) . . ?
C181 C171 H171 121.5(14) . . ?
Ru1 C171 H171 129.1(14) . . ?
C191 C181 C171 120.53(19) . . ?
C191 C181 Ru1 72.04(11) . . ?
C171 C181 Ru1 72.76(11) . . ?
C191 C181 H181 120.2(12) . . ?
C171 C181 H181 119.3(12) . . ?
Ru1 C181 H181 127.5(12) . . ?
C181 C191 C201 119.85(19) . . ?
C181 C191 Ru1 71.08(11) . . ?
C201 C191 Ru1 70.88(11) . . ?
C181 C191 H191 119.3(14) . . ?
C201 C191 H191 120.8(14) . . ?
Ru1 C191 H191 127.9(13) . . ?
C151 C201 C191 120.23(19) . . ?
C151 C201 Ru1 72.05(11) . . ?
C191 C201 Ru1 71.92(11) . . ?
C151 C201 H201 120.2(14) . . ?
C191 C201 H201 119.5(14) . . ?
Ru1 C201 H201 125.9(14) . . ?
F62 P2 F22 90.19(7) . . ?
F62 P2 F42 90.13(8) . . ?
F22 P2 F42 179.43(8) . . ?
F62 P2 F12 89.52(7) . . ?
F22 P2 F12 90.12(7) . . ?
F42 P2 F12 90.36(8) . . ?
F62 P2 F52 179.93(10) . . ?
F22 P2 F52 89.76(7) . . ?
F42 P2 F52 89.92(8) . . ?
F12 P2 F52 90.53(8) . . ?
F62 P2 F32 90.26(8) . . ?
F22 P2 F32 90.01(7) . . ?
F42 P2 F32 89.51(8) . . ?
F12 P2 F32 179.75(9) . . ?
F52 P2 F32 89.69(8) . . ?
Cl23 C13 Cl13 122.5(5) . . ?
Cl23 C13 H13D 106.7 . . ?
Cl13 C13 H13D 106.7 . . ?
Cl23 C13 H13E 106.7 . . ?
Cl13 C13 H13E 106.7 . . ?
H13D C13 H13E 106.6 . . ?
Cl33 C23 Cl43 115.3(4) . . ?
Cl33 C23 H23A 108.5 . . ?
Cl43 C23 H23A 108.5 . . ?
Cl33 C23 H23B 108.5 . . ?
Cl43 C23 H23B 108.5 . . ?
H23A C23 H23B 107.5 . . ?

loop_
_geom_torsion_atom_site_label_1
_geom_torsion_atom_site_label_2
_geom_torsion_atom_site_label_3
_geom_torsion_atom_site_label_4
_geom_torsion
_geom_torsion_site_symmetry_1
_geom_torsion_site_symmetry_2
_geom_torsion_site_symmetry_3
_geom_torsion_site_symmetry_4
_geom_torsion_publ_flag
C71 P1 C11 C21 -160.34(13) . . . . ?
C111 P1 C11 C21 83.71(14) . . . . ?
Ru1 P1 C11 C21 -36.23(13) . . . . ?
C61 N1 C21 C31 -0.2(3) . . . . ?
Ru1 N1 C21 C31 -174.50(14) . . . . ?
C61 N1 C21 C11 179.40(16) . . . . ?
Ru1 N1 C21 C11 5.1(2) . . . . ?
P1 C11 C21 N1 24.4(2) . . . . ?
P1 C11 C21 C31 -155.98(15) . . . . ?
N1 C21 C31 C41 -0.2(3) . . . . ?
C11 C21 C31 C41 -179.72(19) . . . . ?
C21 C31 C41 C51 -0.2(3) . . . . ?
C31 C41 C51 C61 0.8(3) . . . . ?
C21 N1 C61 C51 0.9(3) . . . . ?
Ru1 N1 C61 C51 175.18(15) . . . . ?
C41 C51 C61 N1 -1.2(3) . . . . ?
C11 P1 C71 C91 84.62(16) . . . . ?
C111 P1 C71 C91 -163.50(14) . . . . ?
Ru1 P1 C71 C91 -23.40(17) . . . . ?
C11 P1 C71 C81 -157.01(15) . . . . ?
C111 P1 C71 C81 -45.12(17) . . . . ?
Ru1 P1 C71 C81 94.97(15) . . . . ?
C11 P1 C71 C101 -33.24(17) . . . . ?
C111 P1 C71 C101 78.64(16) . . . . ?
Ru1 P1 C71 C101 -141.27(13) . . . . ?
C11 P1 C111 C121 -172.22(14) . . . . ?
C71 P1 C111 C121 75.88(15) . . . . ?
Ru1 P1 C111 C121 -65.89(15) . . . . ?
C11 P1 C111 C141 -52.40(15) . . . . ?
C71 P1 C111 C141 -164.29(13) . . . . ?
Ru1 P1 C111 C141 53.93(14) . . . . ?
C11 P1 C111 C131 65.92(16) . . . . ?
C71 P1 C111 C131 -45.97(16) . . . . ?
Ru1 P1 C111 C131 172.25(12) . . . . ?
C201 C151 C161 C171 -0.3(3) . . . . ?
Ru1 C151 C161 C171 54.45(17) . . . . ?
C201 C151 C161 Ru1 -54.74(16) . . . . ?
C151 C161 C171 C181 -0.6(3) . . . . ?
Ru1 C161 C171 C181 53.23(16) . . . . ?
C151 C161 C171 Ru1 -53.87(17) . . . . ?
C161 C171 C181 C191 2.3(3) . . . . ?
Ru1 C171 C181 C191 56.08(16) . . . . ?
C161 C171 C181 Ru1 -53.79(16) . . . . ?
C171 C181 C191 C201 -3.0(3) . . . . ?
Ru1 C181 C191 C201 53.42(16) . . . . ?
C171 C181 C191 Ru1 -56.42(16) . . . . ?
C161 C151 C201 C191 -0.4(3) . . . . ?
Ru1 C151 C201 C191 -55.50(16) . . . . ?
C161 C151 C201 Ru1 55.10(16) . . . . ?
C181 C191 C201 C151 2.0(3) . . . . ?
Ru1 C191 C201 C151 55.56(16) . . . . ?
C181 C191 C201 Ru1 -53.52(16) . . . . ?

_refine_diff_density_max         0.611
_refine_diff_density_min         -0.417
_refine_diff_density_rms         0.064

_shelx_res_file                  
;
TITL l1300a
    l1300a.res
    created by SHELXL-2018/3 at 11:10:38 on 21-Nov-2022
CELL 0.71073 8.71804 18.47227 16.83261 90.0 91.306 90.0
ZERR       4 0.00040  0.00077  0.00064  0.0  0.002  0.0
LATT 1
SYMM -X, 1/2+Y, 1/2-Z
SFAC C H Cl F N P Ru
UNIT 84 128 12 24 4 8 4
TEMP -123
L.S. 15
FMAP 2
PLAN -20
ACTA
CONF
BOND $H
SADI 0.01 C13 CL13 C13 CL23 C23 CL33 C23 CL43
SADI 0.02 CL13 CL23 CL33 CL43
RIGU CL13 > C23
ISOR 0.01 CL13 > C23
WGHT    0.027400    0.318600
FVAR       0.30829   0.46256
RU1   7    0.439810    0.406814    0.322260    11.00000    0.01257    0.01383 =
         0.01515   -0.00138   -0.00086   -0.00013
CL1   3    0.515576    0.461321    0.198447    11.00000    0.02381    0.02372 =
         0.02143    0.00413    0.00228   -0.00131
P1    6    0.410616    0.290814    0.262477    11.00000    0.01588    0.01492 =
         0.01893   -0.00284    0.00017    0.00109
N1    5    0.220266    0.418599    0.266399    11.00000    0.01492    0.01654 =
         0.01973    0.00079   -0.00013    0.00111
C11   1    0.286914    0.318553    0.177953    11.00000    0.02175    0.02151 =
         0.01947   -0.00419   -0.00301   -0.00047
AFIX  23
H11A  2    0.351085    0.336521    0.134367    11.00000   -1.20000
H11B  2    0.227720    0.276327    0.157959    11.00000   -1.20000
AFIX   0
C21   1    0.178587    0.377024    0.202852    11.00000    0.01697    0.02220 =
         0.01842    0.00229   -0.00132   -0.00188
C31   1    0.040502    0.388233    0.161475    11.00000    0.02158    0.03384 =
         0.02436    0.00144   -0.00660   -0.00354
AFIX  43
H31   2    0.013599    0.358663    0.117133    11.00000   -1.20000
AFIX   0
C41   1   -0.056948    0.442458    0.185193    11.00000    0.01736    0.04256 =
         0.03623    0.01372   -0.00622    0.00275
AFIX  43
H41   2   -0.151369    0.450770    0.157399    11.00000   -1.20000
AFIX   0
C51   1   -0.015393    0.484344    0.249710    11.00000    0.02162    0.02890 =
         0.03619    0.00916    0.00285    0.00947
AFIX  43
H51   2   -0.081492    0.521586    0.267465    11.00000   -1.20000
AFIX   0
C61   1    0.123660    0.471694    0.288498    11.00000    0.02028    0.02308 =
         0.02628    0.00052    0.00299    0.00307
AFIX  43
H61   2    0.152284    0.501508    0.332369    11.00000   -1.20000
AFIX   0
C71   1    0.579641    0.244824    0.215595    11.00000    0.02172    0.02066 =
         0.03122   -0.00448    0.00502    0.00368
C81   1    0.660920    0.192278    0.273554    11.00000    0.03145    0.03610 =
         0.05222    0.00485    0.00775    0.01593
AFIX 137
H81A  2    0.591650    0.152239    0.285870    11.00000   -1.50000
H81B  2    0.689467    0.217989    0.322625    11.00000   -1.50000
H81C  2    0.753442    0.173117    0.249105    11.00000   -1.50000
AFIX   0
C91   1    0.696136    0.302642    0.193011    11.00000    0.02745    0.02950 =
         0.04544   -0.00670    0.01649    0.00356
AFIX 137
H91A  2    0.783504    0.279616    0.167498    11.00000   -1.50000
H91B  2    0.732005    0.328200    0.240953    11.00000   -1.50000
H91C  2    0.647623    0.337195    0.156097    11.00000   -1.50000
AFIX   0
C101  1    0.531223    0.204890    0.138564    11.00000    0.04097    0.03198 =
         0.03908   -0.01670    0.00895    0.00462
AFIX 137
H10A  2    0.488384    0.239726    0.100163    11.00000   -1.50000
H10B  2    0.453588    0.168359    0.150551    11.00000   -1.50000
H10C  2    0.620933    0.181209    0.116032    11.00000   -1.50000
AFIX   0
C111  1    0.292000    0.222471    0.318091    11.00000    0.02491    0.01667 =
         0.02748   -0.00134    0.00154   -0.00273
C121  1    0.367917    0.200248    0.397832    11.00000    0.03769    0.02217 =
         0.03188    0.00655    0.00263   -0.00210
AFIX 137
H12A  2    0.302045    0.165434    0.424743    11.00000   -1.50000
H12B  2    0.382268    0.243190    0.431373    11.00000   -1.50000
H12C  2    0.467787    0.177968    0.388167    11.00000   -1.50000
AFIX   0
C131  1    0.261762    0.152983    0.269374    11.00000    0.04124    0.02138 =
         0.04179   -0.00434    0.00174   -0.00901
AFIX 137
H13A  2    0.358176    0.126446    0.263492    11.00000   -1.50000
H13B  2    0.219883    0.165915    0.216745    11.00000   -1.50000
H13C  2    0.188017    0.122444    0.296935    11.00000   -1.50000
AFIX   0
C141  1    0.135439    0.257456    0.334331    11.00000    0.02448    0.02832 =
         0.03695    0.00295    0.00827   -0.00494
AFIX 137
H14A  2    0.074618    0.224724    0.366893    11.00000   -1.50000
H14B  2    0.080811    0.266597    0.283797    11.00000   -1.50000
H14C  2    0.151272    0.303307    0.362635    11.00000   -1.50000
AFIX   0
C151  1    0.661236    0.417913    0.388688    11.00000    0.01614    0.03742 =
         0.02257   -0.00645   -0.00641   -0.00040
H151  2    0.759061    0.406697    0.369961    11.00000    0.03197
C161  1    0.598590    0.487792    0.377076    11.00000    0.02156    0.02963 =
         0.02167   -0.00492   -0.00237   -0.01140
H161  2    0.653570    0.522242    0.351610    11.00000    0.02449
C171  1    0.450961    0.504734    0.400736    11.00000    0.02868    0.01869 =
         0.02104   -0.00662   -0.00275   -0.00241
H171  2    0.412634    0.550075    0.391629    11.00000    0.03582
C181  1    0.361668    0.450015    0.436561    11.00000    0.02217    0.03048 =
         0.01439   -0.00688    0.00101   -0.00200
H181  2    0.267351    0.459780    0.449871    11.00000    0.01511
C191  1    0.423047    0.381078    0.450434    11.00000    0.02969    0.02704 =
         0.01411    0.00067   -0.00225   -0.00817
H191  2    0.365786    0.347665    0.472748    11.00000    0.02513
C201  1    0.572288    0.364650    0.425291    11.00000    0.03246    0.02465 =
         0.02053    0.00068   -0.01226    0.00327
H201  2    0.608799    0.318695    0.430902    11.00000    0.02918
P2    6    0.008322    0.646079    0.451200    11.00000    0.01585    0.02887 =
         0.02526    0.00130    0.00220   -0.00178
F12   4    0.151575    0.593219    0.439941    11.00000    0.03123    0.04450 =
         0.05273   -0.01550    0.00777    0.00977
F22   4   -0.016493    0.613725    0.537840    11.00000    0.03361    0.04663 =
         0.02653    0.00934    0.00245    0.00556
F32   4   -0.134843    0.699384    0.462435    11.00000    0.03085    0.05802 =
         0.05683    0.01874    0.00744    0.02129
F42   4    0.031360    0.678596    0.364318    11.00000    0.03555    0.08083 =
         0.03344    0.01980    0.00512   -0.01675
F52   4   -0.105311    0.585994    0.414668    11.00000    0.03953    0.05935 =
         0.04244   -0.00330   -0.00516   -0.02604
F62   4    0.121273    0.705894    0.487652    11.00000    0.03891    0.03498 =
         0.05712   -0.00957   -0.00475   -0.01023
PART 1
CL13  3    0.218745    0.872767    0.521292    21.00000    0.08246    0.03495 =
         0.04326   -0.01270   -0.03492    0.01490
CL23  3    0.262793    1.028010    0.495499    21.00000    0.11745    0.07087 =
         0.04415    0.02243   -0.01781   -0.01791
C13   1    0.323666    0.950556    0.530290    21.00000    0.07387    0.07238 =
         0.14236   -0.03839   -0.04639    0.00684
AFIX  23
H13D  2    0.345194    0.957669    0.587763    21.00000   -1.20000
H13E  2    0.423593    0.941014    0.505541    21.00000   -1.20000
AFIX   0
PART 2
CL33  3    0.200237    0.875135    0.528735   -21.00000    0.14980    0.07805 =
         0.09103    0.02494   -0.06478   -0.03930
CL43  3    0.227771    1.027526    0.498897   -21.00000    0.14825    0.04463 =
         0.05338   -0.01392    0.00892   -0.01198
C23   1    0.236603    0.958939    0.566152   -21.00000    0.10379    0.03679 =
         0.03656   -0.01254   -0.00426   -0.00813
AFIX  23
H23A  2    0.340247    0.958717    0.591438   -21.00000   -1.20000
H23B  2    0.162072    0.968994    0.608261   -21.00000   -1.20000
AFIX   0
HKLF 4


REM  l1300a
REM wR2 = 0.0568, GooF = S = 1.096, Restrained GooF = 1.121 for all data
REM R1 = 0.0238 for 5088 Fo > 4sig(Fo) and 0.0326 for all 6236 data
REM 365 parameters refined using 57 restraints

END

WGHT      0.0275      0.3188

REM Highest difference peak  0.611,  deepest hole -0.417,  1-sigma level  0.064
Q1    1   0.3353  0.9863  0.4955  11.00000  0.05    0.61
Q2    1   0.2972  0.9571  0.5619  11.00000  0.05    0.35
Q3    1   0.0498  0.7064  0.4572  11.00000  0.05    0.34
Q4    1   0.3096  0.8995  0.5192  11.00000  0.05    0.33
Q5    1   0.2887  0.1917  0.3004  11.00000  0.05    0.32
Q6    1   0.2309  0.3462  0.1966  11.00000  0.05    0.31
Q7    1   0.3276  0.3059  0.2199  11.00000  0.05    0.31
Q8    1   0.4040  0.3885  0.2757  11.00000  0.05    0.31
Q9    1   0.2133  0.2457  0.3215  11.00000  0.05    0.30
Q10   1   0.0991  0.9127  0.5595  11.00000  0.05    0.29
Q11   1   0.1465  1.0524  0.4861  11.00000  0.05    0.29
Q12   1  -0.0063  0.4110  0.1799  11.00000  0.05    0.29
Q13   1  -0.0654  0.5906  0.3801  11.00000  0.05    0.28
Q14   1   0.0297  0.6378  0.3562  11.00000  0.05    0.28
Q15   1   0.6390  0.4547  0.3969  11.00000  0.05    0.27
Q16   1   0.4236  0.4709  0.4139  11.00000  0.05    0.27
Q17   1   0.4173  0.4226  0.4571  11.00000  0.05    0.27
Q18   1  -0.0152  0.4766  0.1997  11.00000  0.05    0.27
Q19   1   0.2829  0.4007  0.2967  11.00000  0.05    0.27
Q20   1   0.0269  0.4324  0.1660  11.00000  0.05    0.27
;
_shelx_res_checksum              95503

_shelx_hkl_file                  
;
  -1   0   0 1700.97 56.3541   1
  -1   0   0 1707.06 55.7581   4
  -1   0   0 1640.77 56.2676   9
   1   0   0 1622.03 56.1616   6
  -1   0   0 1606.79 56.3535   1
   1   0   0 1645.12 56.0017   2
  -1   0   0 1693.14 56.2076   6
  -1   0   0 1653.96 56.0141   2
   1   0   0 1613.35 56.3616   1
   1   0   0 1658.08 56.3084   9
  -2   0   0 2683.57 89.4160   4
  -2   0   0 2804.37 90.4420   6
  -2   0   0 2537.17 89.8474   2
   2   0   0 2562.80 90.2416   6
  -2   0   0 2603.54 90.1066   9
   2   0   0 2715.29 90.4024   9
   2   0   0 2582.48 90.7270   1
   2   0   0 2622.82 89.9471   2
   2   0   0 2649.87 89.4219   4
  -2   0   0 2557.95 90.6273   1
   2   0   0 2689.59 90.6327   1
  -2   0   0 2747.00 90.6908   1
   3   0   0 250.579 10.9802   4
   3   0   0 260.332 12.5647   1
   3   0   0 262.335 12.0358   2
  -3   0   0 247.396 11.7939   2
   3   0   0 255.797 12.4849   6
  -3   0   0 269.363 11.0260   4
   3   0   0 263.260 12.9970   9
  -3   0   0 260.752 12.8227   9
  -3   0   0 235.267 12.5064   1
   3   0   0 246.377 12.6601   1
  -3   0   0 240.403 12.3311   1
  -3   0   0 259.178 12.2398   6
  -4   0   0 102.479 6.68718   4
   4   0   0 88.6036 8.05048   6
   4   0   0 93.3370 7.55009   2
  -4   0   0 109.161 8.84108   1
   4   0   0 87.2470 8.47478   9
   4   0   0 94.6442 8.88214   1
   4   0   0 117.505 9.01851   1
   4   0   0 93.9745 6.64888   4
   5   0   0 753.788 30.3258   2
  -5   0   0 753.105 28.5293   4
  -5   0   0 755.764 31.6203   1
   5   0   0 705.921 31.1369   1
   5   0   0 729.299 32.1773   1
   5   0   0 741.752 32.2132   9
   5   0   0 696.215 28.3602   4
   5   0   0 729.682 31.1647   6
   6   0   0 74.6140 10.6174   1
   6   0   0 65.8702 9.27038   6
   6   0   0 97.8935 11.2080   9
  -6   0   0 72.2622 9.79811   1
   6   0   0 78.3892 9.17781   2
  -6   0   0 78.8816 7.62049   4
   7   0   0 1712.38 69.2760   9
   7   0   0 1732.72 66.4541   2
   7   0   0 1737.53 67.7920   6
  -7   0   0 1863.72 68.3020   1
   7   0   0 1694.83 69.3650   1
   8   0   0 89.1861 13.8399   9
   8   0   0 65.1814 11.7170   6
   8   0   0 82.1327 11.4330   2
   8   0   0 75.3157 13.5595   1
  -8   0   0 78.0866 12.7733   1
   9   0   0 572.940 31.5928   6
   9   0   0 571.265 34.4983   1
   9   0   0 516.911 26.7715   5
   9   0   0 549.842 30.3660   2
  -9   0   0 527.788 31.6339   1
   9   0   0 495.007 32.4847   9
  10   0   0 31.7904 14.2799   9
  10   0   0 47.9393 12.9077   2
  10   0   0 33.4316 15.1047   1
  10   0   0 18.9475 11.6703   6
  11   0   0 14.3269 16.8001   9
  11   0   0 1.91766 15.4769   1
  11   0   0 6.62913 13.7490   6
  11   0   0 6.46468 13.1303   2
  -1  -1   0 645.116 22.6442   9
  -1  -1   0 663.771 22.2897   1
   1  -1   0 606.253 22.3812   6
   1  -1   0 642.755 22.4946   1
   1  -1   0 646.161 22.6355   1
  -1  -1   0 642.248 22.4132   6
  -1  -1   0 638.936 22.1941   1
  -1  -1   0 637.184 22.3135   2
  -1  -1   0 669.686 21.6399   4
   1  -1   0 625.189 22.1900   4
   1   1   0 625.086 22.4400   6
  -1   1   0 643.241 22.3554   6
   1   1   0 622.470 22.3180   1
   1   1   0 637.683 22.6357   9
   1   1   0 634.049 21.9503   7
  -1   1   0 644.005 22.2108   1
  -1   1   0 619.192 22.1516   4
  -1   1   0 600.232 22.4690   1
   1   1   0 635.725 22.3581   2
  -1   1   0 658.321 21.9463   7
  -2  -1   0 364.489 15.0605   9
   2  -1   0 366.246 14.2149   2
  -2  -1   0 368.235 13.1894   4
   2  -1   0 346.994 14.8710   1
   2  -1   0 362.871 14.0935   4
  -2  -1   0 312.898 14.4038   1
   2  -1   0 352.734 14.6141   6
  -2  -1   0 365.063 14.6774   6
   2  -1   0 363.403 15.2575   9
   2  -1   0 386.721 15.3156   1
  -2  -1   0 353.278 14.4412   1
  -2  -1   0 355.619 14.4605   2
  -2   1   0 400.963 14.0925   4
  -2   1   0 368.589 14.6981   1
   2   1   0 366.680 13.1774   4
   2   1   0 365.463 14.7462   6
  -2   1   0 347.370 15.1628   1
   2   1   0 357.644 14.8515   1
   2   1   0 371.057 12.9073   7
   2   1   0 391.150 15.3376   9
   2   1   0 363.804 14.5304   2
  -2   1   0 362.903 12.8561   7
   2   1   0 349.527 14.1778   1
  -2   1   0 361.005 14.5637   6
  -3  -1   0 602.501 24.7187   9
  -3  -1   0 646.981 24.2727   1
  -3  -1   0 612.980 23.5953   2
   3  -1   0 575.782 23.0896   4
   3  -1   0 601.973 24.8602   9
   3  -1   0 630.774 23.6626   2
  -3  -1   0 633.860 22.0876   4
   3  -1   0 601.041 24.2508   1
   3  -1   0 577.383 24.5322   1
  -3  -1   0 636.370 24.2938   6
   3  -1   0 596.913 24.2398   6
  -3  -1   0 605.419 24.5191   1
  -3   1   0 629.703 23.2839   4
   3   1   0 578.277 24.3212   1
   3   1   0 630.030 24.4087   6
   3   1   0 610.776 23.8505   2
  -3   1   0 672.277 24.8111   1
   3   1   0 617.194 24.8813   9
   3   1   0 597.164 22.0719   4
  -3   1   0 607.069 23.8571   6
  -3   1   0 607.799 24.5414   1
   3   1   0 617.760 24.2434   1
  -4  -1   0 601.046 24.4087   1
   4  -1   0 575.966 23.7934   2
   4  -1   0 588.921 24.5519   1
   4  -1   0 591.882 22.7685   4
  -4  -1   0 602.511 21.8746   4
   4  -1   0 599.533 25.5362   9
   4  -1   0 578.203 25.6933   1
   4  -1   0 540.694 23.9291   6
  -4   1   0 524.527 24.6138   1
  -4   1   0 577.018 22.7585   4
   4   1   0 562.907 24.0929   6
   4   1   0 583.855 21.8033   4
   4   1   0 574.554 23.9241   2
   4   1   0 553.656 24.4346   1
   4   1   0 550.825 25.1198   9
   4   1   0 557.753 24.2739   1
   5  -1   0 201.445 14.2288   1
   5  -1   0 190.025 13.7479   9
   5  -1   0 209.003 12.4339   2
   5  -1   0 180.800 12.6406   6
  -5  -1   0 190.001 12.9431   1
  -5  -1   0 183.285 10.0670   4
   5  -1   0 162.304 13.6034   1
   5   1   0 197.224 13.8542   1
   5   1   0 197.694 10.3804   4
  -5   1   0 180.676 13.2034   1
   5   1   0 200.666 13.0273   1
   5   1   0 184.484 12.6214   6
   5   1   0 182.684 12.0801   2
  -5   1   0 192.659 11.1241   4
   5   1   0 192.311 13.6960   9
   6  -1   0 219.957 16.6460   1
   6  -1   0 227.444 14.2453   2
  -6  -1   0 227.504 11.6555   4
   6  -1   0 192.074 14.6278   6
  -6  -1   0 211.923 15.3044   1
   6  -1   0 194.220 15.7052   9
   6   1   0 202.862 15.8075   9
   6   1   0 215.028 16.1312   1
   6   1   0 222.003 15.8130   1
  -6   1   0 222.272 12.8843   4
   6   1   0 206.936 14.8702   6
   6   1   0 216.753 14.4217   2
   6   1   0 209.197 11.8288   4
  -6   1   0 223.887 15.8814   1
   7  -1   0 73.6196 12.2096   1
  -7  -1   0 43.5432 9.31877   1
   7  -1   0 51.7820 10.6988   9
   7  -1   0 76.2103 10.7970   6
   7  -1   0 85.2979 10.3293   2
  -7   1   0 72.7848 11.3529   1
   7   1   0 56.2481 11.1326   1
   7   1   0 59.6344 10.4704   9
   7   1   0 52.4652 9.63595   6
   7   1   0 68.4869 9.67368   2
   8  -1   0 44.5386 10.0036   6
   8  -1   0 49.9263 10.0002   2
   8  -1   0 41.7976 11.6871   9
   8  -1   0 61.9831 13.2846   1
  -8  -1   0 23.5718 9.66790   1
   8   1   0 27.7966 9.97898   9
  -8   1   0 37.5702 11.5720   1
   8   1   0 65.0343 12.9997   1
   8   1   0 55.8626 10.8684   2
   8   1   0 66.0725 11.6223   6
   9  -1   0 98.4155 13.8436   2
   9  -1   0 82.6903 14.9589   9
   9  -1   0 93.8899 16.5053   1
   9  -1   0 83.6053 13.8796   6
   9   1   0 77.6658 11.1490   5
   9   1   0 80.6289 15.8425   1
   9   1   0 87.4392 13.8614   6
   9   1   0 88.4390 12.9604   2
   9   1   0 80.3540 15.1855   9
  -9   1   0 95.7430 15.5007   1
  10  -1   0 10.7018 11.5446   6
  10  -1   0 29.7388 13.7080   9
  10  -1   0 22.1016 13.6829   1
  10  -1   0 23.4184 12.4821   2
  10   1   0 13.8748 11.8471   6
  10   1   0 18.6373 13.9652   9
  10   1   0 20.0680 12.2392   2
  10   1   0 16.7049 13.8387   1
  11  -1   0 43.5778 17.9256   1
  11  -1   0 52.3177 18.9831   9
  11  -1   0 61.1945 15.9428   2
  11  -1   0 13.2156 14.1007   6
  11   1   0 34.5726 14.4032   2
  11   1   0 49.3727 17.4700   1
  11   1   0 41.3597 15.1464   6
  11   1   0 28.2123 17.3292   9
   0  -2   0 368.975 13.2623   4
   0  -2   0 371.528 13.0571   1
   0  -2   0 363.562 14.0278   9
   0  -2   0 351.606 13.3169   7
   0  -2   0 363.122 13.0981   5
   0  -2   0 386.446 12.9725   1
   0  -2   0 377.211 13.2721   3
   0   2   0 372.760 13.2473   5
   0   2   0 368.901 13.5492   7
   0   2   0 387.103 13.2500   3
   0   2   0 372.534 13.0077   1
   0   2   0 353.140 13.9697   9
  -1  -2   0 279.085 11.4648   9
  -1  -2   0 302.477 10.8720   1
  -1  -2   0 292.264 10.3540   3
  -1  -2   0 285.199 10.4999   1
   1  -2   0 292.772 11.3415   1
  -1  -2   0 283.234 10.8540   7
  -1  -2   0 281.156 11.2755   2
   1  -2   0 305.358 11.5330   1
   1  -2   0 284.255 10.4499   7
   1  -2   0 294.729 11.2696   6
   1  -2   0 276.001 11.3275   4
  -1   2   0 285.496 10.3575   7
  -1   2   0 286.410 11.3495   4
  -1   2   0 289.127 11.0342   1
  -1   2   0 294.524 11.4346   1
   1   2   0 276.034 11.2006   5
   1   2   0 282.121 11.5164   9
   1   2   0 274.631 10.7381   1
   1   2   0 267.057 10.8162   7
   1   2   0 283.210 11.2813   2
  -1   2   0 296.022 11.1805   6
  -2  -2   0 304.587 12.6966   6
  -2  -2   0 308.721 10.5800   4
   2  -2   0 253.631 12.3448   1
  -2  -2   0 302.975 12.1751   1
   2  -2   0 290.135 12.5727   6
   2  -2   0 309.584 13.3591   1
  -2  -2   0 293.520 12.3289   1
  -2  -2   0 299.763 13.0160   9
  -2  -2   0 266.941 12.3060   2
   2  -2   0 290.567 12.3520   4
  -2   2   0 303.922 10.6826   7
   2   2   0 289.899 12.8895   9
   2   2   0 280.789 12.6059   6
  -2   2   0 281.491 12.2005   4
  -2   2   0 268.868 12.4065   1
   2   2   0 289.202 10.5938   7
  -2   2   0 291.995 12.9568   1
  -2   2   0 302.366 12.4602   6
   2   2   0 301.751 12.5707   1
   2   2   0 288.079 12.5817   2
   2   2   0 308.050 10.4579   4
   3  -2   0 533.226 21.9498   6
  -3  -2   0 601.703 19.7863   4
   3  -2   0 542.402 21.7512   2
   3  -2   0 554.426 23.1785   1
   3  -2   0 561.280 22.6612   1
  -3  -2   0 555.120 22.0874   1
  -3  -2   0 558.780 21.8952   1
  -3  -2   0 560.791 22.4692   6
   3  -2   0 510.524 22.9719   9
  -3  -2   0 499.481 21.7526   2
  -3  -2   0 513.104 22.6581   9
   3  -2   0 521.855 21.3813   4
   3   2   0 567.760 18.8155   7
  -3   2   0 558.950 21.4640   4
   3   2   0 557.167 19.5338   4
   3   2   0 577.066 22.3174   2
  -3   2   0 588.999 19.3445   7
  -3   2   0 551.903 21.9119   6
  -3   2   0 510.324 22.4376   1
   3   2   0 551.176 22.3809   6
   3   2   0 552.046 21.3721   1
  -3   2   0 553.939 22.2692   1
   3   2   0 524.432 22.2176   1
   3   2   0 561.075 22.9485   9
  -4  -2   0 574.508 20.1665   4
   4  -2   0 507.374 23.2650   6
   4  -2   0 540.622 24.4193   1
   4  -2   0 519.340 22.2036   2
   4  -2   0 488.998 22.7770   1
   4  -2   0 528.786 22.1977   4
   4  -2   0 540.465 24.1260   9
  -4  -2   0 580.648 23.0094   1
  -4   2   0 529.293 22.1330   4
   4   2   0 541.453 19.9130   4
   4   2   0 541.913 23.3682   6
   4   2   0 557.518 23.0351   2
  -4   2   0 533.937 23.1836   1
   4   2   0 580.226 24.3890   9
   4   2   0 523.407 23.2842   1
   4   2   0 507.341 22.9314   1
  -5  -2   0 -5.5291 4.26600   1
   5  -2   0 4.81392 4.37683   2
   5  -2   0 2.85395 5.28262   9
  -5  -2   0 1.02647 2.77794   4
   5  -2   0 1.13233 5.13645   1
   5  -2   0 1.68364 4.78555   6
  -5   2   0 6.36959 4.37886   4
   5   2   0 0.03777 2.74653   4
   5   2   0 3.90095 5.18618   1
   5   2   0 -0.2858 4.47805   6
   5   2   0 9.94826 5.83860   9
  -5   2   0 0.72190 4.80684   1
   5   2   0 1.08756 4.34396   2
   5   2   0 -0.2477 5.00574   1
   6  -2   0 -2.0940 5.79840   1
  -6  -2   0 2.35931 5.91713   1
   6  -2   0 1.22315 5.60363   6
   6  -2   0 0.16027 5.03662   2
  -6  -2   0 -0.4870 3.31039   4
   6  -2   0 -4.1469 5.10582   9
   6   2   0 -6.4275 5.28675   1
  -6   2   0 -2.6524 5.60530   1
   6   2   0 0.28959 3.55353   4
   6   2   0 -0.8970 5.08198   2
  -6   2   0 -1.2060 4.52001   4
   6   2   0 -0.4792 5.12724   6
   6   2   0 -1.1351 5.86487   1
   6   2   0 -5.8518 5.63048   9
   7  -2   0 122.938 14.0532   9
   7  -2   0 134.392 12.4136   2
  -7  -2   0 124.154 13.0081   1
   7  -2   0 109.001 12.8038   6
   7  -2   0 128.771 15.1015   1
   7   2   0 121.711 13.7106   1
   7   2   0 122.064 12.7078   6
   7   2   0 117.638 12.1841   2
  -7   2   0 108.908 13.4453   1
   7   2   0 117.857 13.6081   9
   7   2   0 126.213 9.55919   4
   8  -2   0 22.6999 11.2783   1
   8  -2   0 19.4245 9.63897   9
   8  -2   0 24.5021 9.50760   6
  -8  -2   0 21.3057 9.20892   1
   8  -2   0 30.4305 8.88816   2
   8   2   0 31.6890 9.82299   6
   8   2   0 28.5974 9.64854   2
   8   2   0 26.1763 7.88540   5
   8   2   0 24.8891 10.1638   1
   8   2   0 14.9412 9.28343   9
  -8   2   0 23.1273 10.9298   1
   9  -2   0 37.7946 14.4378   1
   9  -2   0 46.8134 11.6871   2
   9  -2   0 42.2431 11.7408   6
   9  -2   0 55.2273 14.3311   9
   9   2   0 34.8721 12.7700   1
  -9   2   0 25.6540 12.6281   1
   9   2   0 32.7228 10.6885   2
   9   2   0 40.4023 13.4617   9
   9   2   0 36.8928 11.1966   6
   9   2   0 24.9855 8.93932   5
  10  -2   0 66.9453 18.0942   1
  10  -2   0 90.7524 16.4365   6
  10  -2   0 102.435 15.6494   2
  10  -2   0 93.7113 18.4570   9
  10   2   0 65.7400 16.5737   1
  10   2   0 73.1460 16.8167   9
  10   2   0 104.441 16.1068   2
  10   2   0 49.5228 13.7553   6
  11  -2   0 31.0171 14.6682   6
  11  -2   0 25.0651 16.4611   9
  11  -2   0 37.8667 15.1950   2
  11  -2   0 35.8833 18.9190   1
  11   2   0 11.2812 13.0256   2
  11   2   0 22.6510 15.5672   1
  11   2   0 9.68821 16.6190   9
  11   2   0 27.1664 14.2196   6
   0  -3   0 -0.2697 1.26555   5
   0  -3   0 2.46325 1.58773   4
   0  -3   0 -0.3523 1.61929   7
   0  -3   0 0.68212 0.96919   1
   0  -3   0 -0.3429 1.14142   1
   0  -3   0 0.74775 1.29767   3
   0   3   0 0.69113 1.62451   9
   0   3   0 -0.6901 1.53968   5
   0   3   0 0.50758 1.12442   3
   0   3   0 0.28284 0.98174   1
   0   3   0 0.42629 2.00414   7
  -1  -3   0 78.4723 3.89537   3
  -1  -3   0 85.6353 5.22258   9
   1  -3   0 70.7834 5.01607   1
   1  -3   0 72.0821 4.82589   6
   1  -3   0 79.2977 4.74220   1
   1  -3   0 68.3738 4.55606   7
  -1  -3   0 79.4996 3.79449   1
   1  -3   0 64.3543 4.63284   4
  -1  -3   0 76.3712 4.05865   1
   1  -3   0 72.0050 3.85430   5
  -1  -3   0 84.4266 5.15240   5
  -1  -3   0 72.8599 4.77837   2
  -1  -3   0 77.1014 4.74011   7
  -1   3   0 73.8653 4.86183   1
   1   3   0 72.2371 3.83347   3
  -1   3   0 71.9661 4.63525   7
   1   3   0 77.0100 4.95694   5
   1   3   0 79.9435 5.13899   9
  -1   3   0 78.8833 3.93198   5
   1   3   0 76.1333 4.86706   2
   1   3   0 78.9315 4.08806   1
  -1   3   0 83.7147 5.16530   4
  -1   3   0 81.1724 4.79831   6
   1   3   0 74.2187 4.67754   7
  -1   3   0 83.2568 4.99294   1
  -2  -3   0 467.983 19.4078   9
  -2  -3   0 511.508 16.4615   4
   2  -3   0 459.555 18.5249   4
   2  -3   0 467.736 18.5082   1
   2  -3   0 435.980 17.3640   7
  -2  -3   0 457.862 19.0139   2
  -2  -3   0 507.010 17.9839   1
   2  -3   0 473.918 19.1151   6
   2  -3   0 494.479 19.4039   1
  -2  -3   0 493.317 19.2798   6
  -2  -3   0 513.979 18.4685   1
  -2   3   0 475.721 18.7410   6
   2   3   0 482.735 19.0401   5
   2   3   0 486.412 17.9164   7
  -2   3   0 479.033 18.8409   4
  -2   3   0 482.200 19.1335   1
   2   3   0 465.413 18.4453   1
   2   3   0 483.782 19.5864   9
  -2   3   0 474.485 17.4718   7
  -2   3   0 496.673 19.2119   1
   2   3   0 494.666 19.0658   2
   3  -3   0 997.853 37.5332   6
   3  -3   0 962.527 36.9133   4
  -3  -3   0 955.990 37.0620   2
  -3  -3   0 1004.95 37.4207   6
  -3  -3   0 1055.04 34.8007   4
   3  -3   0 930.238 36.5930   1
   3  -3   0 1047.84 38.3352   1
  -3  -3   0 989.872 36.7365   1
  -3   3   0 1061.93 36.4844   4
  -3   3   0 1052.84 37.6129   1
  -3   3   0 983.826 36.9117   6
   3   3   0 1028.88 37.3857   2
   3   3   0 990.169 34.1406   7
   3   3   0 1009.95 37.5591   6
  -3   3   0 1078.38 35.8848   7
   3   3   0 1008.46 34.6022   4
   3   3   0 949.438 36.9530   1
  -3   3   0 954.197 37.3676   1
   3   3   0 992.109 38.0916   9
   3   3   0 1014.00 36.3454   1
   4  -3   0 653.390 28.4127   9
  -4  -3   0 656.150 26.6634   1
  -4  -3   0 666.997 23.5040   4
   4  -3   0 676.166 28.7013   1
   4  -3   0 676.274 27.7192   6
   4  -3   0 648.052 26.0879   2
   4   3   0 711.301 26.9617   1
  -4   3   0 629.483 26.4377   4
  -4   3   0 661.500 28.3541   1
   4   3   0 651.114 27.1850   2
   4   3   0 623.322 27.0629   1
  -4   3   0 650.879 22.9263   7
   4   3   0 651.198 23.2435   4
   4   3   0 658.830 28.1088   9
   4   3   0 648.899 27.4104   6
   4   3   0 652.912 23.2198   7
   5  -3   0 1347.24 53.5559   1
  -5  -3   0 1397.47 51.4788   1
   5  -3   0 1398.22 51.2586   2
  -5  -3   0 1419.75 46.5674   4
   5  -3   0 1306.93 52.1394   6
   5  -3   0 1303.28 52.7254   9
   5   3   0 1352.95 50.4601   1
   5   3   0 1431.09 52.2227   6
   5   3   0 1343.05 46.1355   4
   5   3   0 1261.12 52.5193   9
  -5   3   0 1368.35 52.7470   1
  -5   3   0 1411.45 50.4934   4
   5   3   0 1365.79 51.4034   2
   5   3   0 1298.10 52.0649   1
  -6  -3   0 302.205 17.6571   1
  -6  -3   0 291.876 12.5354   4
   6  -3   0 306.305 18.3412   6
   6  -3   0 283.293 19.5921   1
   6  -3   0 277.846 18.8105   9
   6  -3   0 281.231 16.5435   2
   6   3   0 262.675 17.3504   1
   6   3   0 266.173 17.8402   1
   6   3   0 300.882 19.1367   9
  -6   3   0 273.699 18.2701   1
   6   3   0 251.483 16.8635   2
   6   3   0 302.388 18.0464   6
   6   3   0 283.601 12.7316   4
  -6   3   0 291.401 15.8494   4
   7  -3   0 69.7434 10.6024   6
   7  -3   0 69.4783 9.68438   2
   7  -3   0 77.7622 13.1502   1
  -7  -3   0 79.1905 10.9522   1
   7  -3   0 81.5838 11.8174   9
   7   3   0 73.8075 9.63389   5
  -7   3   0 71.8419 11.9099   1
   7   3   0 75.2244 11.6656   1
   7   3   0 101.293 11.7868   2
   7   3   0 104.500 12.8226   9
   7   3   0 72.4917 10.3009   6
   8  -3   0 82.5874 12.6933   6
  -8  -3   0 64.9500 12.0136   1
   8  -3   0 88.3746 14.2209   9
   8  -3   0 63.0368 10.8786   2
   8  -3   0 64.1080 13.3693   1
  -8   3   0 56.0613 12.1329   1
   8   3   0 78.3739 13.4112   1
   8   3   0 52.6395 10.8204   2
   8   3   0 81.7840 12.2539   6
   8   3   0 52.4585 12.1084   9
   8   3   0 75.0865 10.4281   5
   9  -3   0 46.5422 11.2969   2
   9  -3   0 49.4455 12.5234   6
   9  -3   0 52.3560 13.9845   9
   9  -3   0 23.3705 13.1126   1
  -9   3   0 20.0041 12.6360   1
   9   3   0 34.0207 9.56829   5
   9   3   0 45.4605 11.6044   6
   9   3   0 60.9867 14.5986   9
   9   3   0 54.4568 11.9181   2
   9   3   0 30.3269 12.5072   1
  10  -3   0 168.515 18.6785   2
  10  -3   0 136.134 21.0760   9
  10  -3   0 157.820 23.1556   1
  10  -3   0 158.929 19.7148   6
  10   3   0 142.286 20.2514   9
  10   3   0 188.048 21.9055   1
  10   3   0 178.313 19.2430   2
  10   3   0 170.369 19.2417   6
  10   3   0 139.037 16.0807   5
  11  -3   0 154.243 23.3364   9
  11  -3   0 158.769 25.2017   1
  11  -3   0 167.077 20.8427   2
  11  -3   0 196.679 22.8495   6
  11   3   0 189.172 21.8450   2
  11   3   0 110.301 21.9364   1
  11   3   0 92.3969 21.4571   9
   0  -4   0 1055.77 35.9564   4
   0  -4   0 1048.30 36.1852   7
   0  -4   0 968.449 36.9228   9
   0  -4   0 1052.05 34.7475   1
   0  -4   0 1001.54 35.7590   3
   0  -4   0 1028.10 34.7092   1
   0  -4   0 1017.20 34.7336   5
   0   4   0 996.951 35.9144   7
   0   4   0 1064.48 34.8533   5
   0   4   0 1008.51 35.5822   3
   0   4   0 1008.64 34.6347   1
  -1  -4   0 364.741 15.6792   2
   1  -4   0 386.727 15.4400   7
  -1  -4   0 410.500 14.4881   1
   1  -4   0 407.168 16.0915   4
   1  -4   0 386.175 15.0266   1
   1  -4   0 377.287 14.2293   5
  -1  -4   0 394.086 16.1884   9
   1  -4   0 429.066 15.4255   1
  -1  -4   0 399.608 14.7377   3
  -1  -4   0 408.829 15.8337   7
   1  -4   0 390.597 15.9515   6
  -1  -4   0 394.057 15.8359   5
  -1  -4   0 400.732 14.7035   1
  -1   4   0 368.977 15.6625   6
   1   4   0 386.999 15.6944   5
   1   4   0 394.218 14.1814   1
   1   4   0 399.936 14.8832   3
   1   4   0 410.893 15.9509   2
  -1   4   0 388.058 15.3365   7
   1   4   0 402.936 16.3355   9
  -1   4   0 411.368 15.2939   1
  -1   4   0 395.218 14.4489   5
  -1   4   0 374.694 15.6794   4
   1   4   0 384.862 15.8254   7
   1   4   0 412.553 14.8253   1
  -1   4   0 397.956 15.3266   1
   2  -4   0 321.961 12.9169   7
  -2  -4   0 310.273 14.1098   2
  -2  -4   0 327.652 14.7339   9
  -2  -4   0 331.309 12.7513   3
   2  -4   0 298.951 11.9514   5
   2  -4   0 309.609 14.4440   4
  -2  -4   0 333.520 12.8935   1
   2  -4   0 346.495 14.8464   1
  -2  -4   0 328.250 13.4235   1
   2  -4   0 343.039 14.4732   6
  -2  -4   0 328.078 11.7988   4
   2  -4   0 324.035 13.6708   1
   2   4   0 308.418 13.4448   7
  -2   4   0 339.676 14.3878   4
  -2   4   0 318.546 13.7754   1
   2   4   0 315.124 13.4531   9
   2   4   0 340.897 14.5286   5
  -2   4   0 317.268 14.4053   1
   2   4   0 321.490 14.2755   2
   2   4   0 314.870 13.2118   1
  -2   4   0 327.672 14.0499   6
  -2   4   0 324.763 13.0792   7
  -3  -4   0 5.33215 2.79983   1
  -3  -4   0 5.54868 1.46968   4
   3  -4   0 1.41725 4.05969   1
   3  -4   0 2.62119 3.46098   4
  -3  -4   0 5.80792 3.74330   6
   3  -4   0 2.74517 3.51358   6
   3  -4   0 3.55534 3.96859   1
   3   4   0 3.86019 3.43357   9
  -3   4   0 5.89349 3.29099   6
   3   4   0 6.62973 3.29099   1
   3   4   0 -0.2073 2.87655   2
  -3   4   0 11.3448 4.21852   4
  -3   4   0 3.60424 3.71985   1
  -3   4   0 3.46726 2.56351   7
   3   4   0 5.56129 2.70465   7
   3   4   0 1.63542 2.96646   5
  -3   4   0 8.77895 4.45709   1
   4  -4   0 358.488 17.3590   6
  -4  -4   0 365.710 12.9538   4
   4  -4   0 349.788 18.6594   1
  -4  -4   0 356.548 16.3616   1
   4   4   0 357.567 13.7672   7
  -4   4   0 368.531 16.8758   4
   4   4   0 281.184 16.1817   5
   4   4   0 338.550 17.0199   2
  -4   4   0 320.530 13.2107   7
   4   4   0 357.455 17.0311   1
   4   4   0 329.965 16.0800   1
  -4   4   0 374.392 18.6829   1
   4   4   0 293.915 17.3567   9
   4   4   0 327.428 12.4502   4
   5  -4   0 937.961 38.9663   6
   5  -4   0 987.101 40.3156   9
  -5  -4   0 1083.73 38.1870   1
   5  -4   0 931.565 39.8324   1
   5  -4   0 981.404 37.7800   2
  -5  -4   0 985.198 33.3645   4
   5   4   0 973.320 38.5762   2
   5   4   0 961.993 33.5176   7
  -5   4   0 971.211 32.5392   7
   5   4   0 960.277 37.4524   1
   5   4   0 881.200 37.7645   1
   5   4   0 910.824 39.7350   9
   5   4   0 941.805 32.7162   4
   5   4   0 885.602 38.3960   6
  -5   4   0 981.307 37.3767   4
   5   4   0 892.426 37.5091   5
  -5   4   0 902.039 39.5481   1
  -6  -4   0 0.90549 2.75102   4
   6  -4   0 3.49343 5.11531   2
   6  -4   0 -3.5976 6.38370   1
  -6  -4   0 -0.1975 5.10897   1
   6  -4   0 -1.9141 5.74063   6
   6  -4   0 4.17948 6.09205   9
   6   4   0 2.77486 5.07753   5
   6   4   0 6.89498 6.41270   9
  -6   4   0 2.17851 5.31093   4
   6   4   0 -1.0531 5.70415   6
   6   4   0 5.12287 6.64586   1
   6   4   0 6.95220 5.63192   2
   6   4   0 -0.5710 5.69022   1
  -6   4   0 -5.3445 6.27966   1
   6   4   0 0.68571 2.74028   4
   7  -4   0 310.102 20.4160   6
  -7  -4   0 304.160 19.4890   1
   7  -4   0 302.080 18.8234   2
   7  -4   0 268.934 20.6606   9
   7  -4   0 299.846 22.0053   1
   7   4   0 301.812 20.2862   1
   7   4   0 307.639 19.5067   2
   7   4   0 296.784 19.5663   6
   7   4   0 271.266 20.4496   9
   7   4   0 284.360 18.0489   5
  -7   4   0 278.971 20.8821   1
   8  -4   0 287.716 19.8382   2
   8  -4   0 293.917 21.5363   6
   8  -4   0 264.639 22.3410   9
   8  -4   0 297.891 23.8941   1
   8   4   0 272.721 21.7634   9
   8   4   0 246.039 18.3346   5
   8   4   0 287.022 20.3224   2
   8   4   0 305.853 21.4964   1
   8   4   0 332.913 21.5017   6
  -8   4   0 254.569 21.6546   1
   9  -4   0 391.267 29.5943   1
   9  -4   0 402.256 26.8940   6
   9  -4   0 357.878 27.7396   9
   9  -4   0 351.558 23.7758   2
   9   4   0 316.684 24.9905   1
   9   4   0 374.476 23.1757   5
   9   4   0 415.017 25.7296   2
  -9   4   0 301.441 26.0913   1
   9   4   0 425.074 28.7214   9
  10  -4   0 147.761 17.7142   2
  10  -4   0 116.798 19.3185   9
  10  -4   0 127.057 21.5359   1
  10  -4   0 88.3535 16.6049   6
  10   4   0 93.5797 18.9867   9
  10   4   0 119.424 17.3448   2
  10   4   0 88.2730 14.2876   5
  10   4   0 122.807 18.9992   1
 -10   4   0 67.3269 16.6693   1
  11  -4   0 188.225 25.3882   9
  11  -4   0 135.061 19.8342   2
  11  -4   0 185.353 27.1911   1
  11  -4   0 150.661 21.8834   6
  11   4   0 125.265 21.9097   1
  11   4   0 180.397 21.9692   2
  11   4   0 158.595 24.1521   9
   0  -5   0 -3.5754 1.63823   9
   0  -5   0 -1.6656 1.52398   1
   0  -5   0 1.32514 2.84971   7
   0  -5   0 -1.5889 1.89330   5
   0  -5   0 -1.5958 1.58050   1
   0  -5   0 -3.5092 2.46277   4
   0  -5   0 -2.8912 1.57695   3
   0   5   0 -4.0130 2.51511   7
   0   5   0 0.41256 2.27362   5
   0   5   0 -4.1591 1.25561   1
   0   5   0 -0.8339 1.62181   3
   1  -5   0 412.571 15.8443   1
  -1  -5   0 432.783 15.3526   1
   1  -5   0 407.442 14.9768   5
   1  -5   0 384.142 16.5009   7
   1  -5   0 421.585 17.0536   6
   1  -5   0 383.475 16.4665   4
   1  -5   0 445.025 16.0798   1
  -1  -5   0 410.922 16.7621   7
  -1  -5   0 414.532 15.1511   3
  -1  -5   0 404.683 16.6942   2
  -1  -5   0 380.221 17.0062   9
  -1  -5   0 426.445 15.4452   1
  -1  -5   0 360.630 16.2730   5
   1   5   0 405.538 16.7402   7
   1   5   0 396.440 17.3190   9
  -1   5   0 377.813 16.0317   1
  -1   5   0 359.522 16.4184   3
  -1   5   0 411.840 14.9898   5
   1   5   0 390.954 16.6952   2
  -1   5   0 403.475 16.6160   6
   1   5   0 423.862 15.4834   3
   1   5   0 413.671 14.8031   1
  -1   5   0 413.173 16.6568   7
   1   5   0 388.139 15.3247   1
   1   5   0 389.232 16.4133   5
  -1   5   0 410.291 15.8433   1
   2  -5   0 48.7323 5.21953   1
   2  -5   0 43.8327 5.15286   6
   2  -5   0 53.8424 3.86349   5
  -2  -5   0 57.5578 4.50112   1
  -2  -5   0 44.8811 3.88698   3
   2  -5   0 58.3909 5.99815   1
  -2  -5   0 49.0839 5.43784   9
   2  -5   0 47.9339 5.53696   4
  -2  -5   0 55.4095 4.18705   1
  -2  -5   0 63.3734 5.67262   2
   2  -5   0 40.7742 4.52028   7
  -2   5   0 50.5415 5.51117   1
   2   5   0 53.0790 5.08826   7
   2   5   0 53.3236 5.70672   5
   2   5   0 58.0337 5.70153   9
  -2   5   0 45.8652 5.69642   1
  -2   5   0 48.2233 5.07982   6
   2   5   0 57.1521 5.40306   2
   2   5   0 42.9574 4.11832   1
  -2   5   0 45.6605 5.51442   4
  -2   5   0 51.5667 5.03274   7
   3  -5   0 1.09042 3.17970   6
  -3  -5   0 1.14985 2.48273   3
  -3  -5   0 1.61032 1.37101   4
   3  -5   0 -0.8135 3.92651   1
  -3  -5   0 1.71894 2.71557   1
  -3   5   0 1.58380 2.98936   7
   3   5   0 0.18572 3.75987   9
  -3   5   0 3.16934 4.37635   4
   3   5   0 1.40500 3.81613   2
  -3   5   0 -0.8898 4.10923   1
  -3   5   0 -0.0306 3.92967   1
   3   5   0 0.84783 2.77170   1
   3   5   0 -0.1779 3.76160   5
   3   5   0 -1.7670 2.86599   7
   4  -5   0 16.8640 5.83580   1
  -4  -5   0 21.1969 4.72882   1
   4  -5   0 25.2133 5.61785   6
  -4   5   0 25.8913 6.11078   1
  -4   5   0 27.4346 4.36451   7
   4   5   0 24.4969 5.84007   2
  -4   5   0 25.6979 5.85881   4
   4   5   0 28.4002 5.19396   1
   4   5   0 30.8196 4.39592   7
   4   5   0 27.5669 5.42475   1
   4   5   0 18.7220 5.03854   9
   4   5   0 20.0776 5.08629   5
   5  -5   0 7.44920 6.76202   1
  -5  -5   0 19.6053 5.44601   1
   5  -5   0 2.44025 4.74963   6
   5   5   0 18.7825 6.03698   1
  -5   5   0 9.14748 3.39211   7
  -5   5   0 10.2719 6.41389   1
  -5   5   0 17.4162 5.77369   4
   5   5   0 6.06307 5.17634   1
   5   5   0 11.2479 5.18295   2
   5   5   0 13.2785 6.20476   9
   5   5   0 6.10133 4.89972   5
   5   5   0 18.7652 3.91560   7
   6  -5   0 14.9682 7.45026   9
   6  -5   0 9.46011 6.44337   6
  -6  -5   0 12.3626 6.22196   1
   6  -5   0 19.3963 6.61874   2
   6  -5   0 32.5280 9.65347   1
  -6   5   0 9.19743 7.66705   1
   6   5   0 16.3837 3.76892   7
   6   5   0 10.1105 6.11303   5
  -6   5   0 16.9962 3.64690   7
   6   5   0 13.3201 6.68687   1
   6   5   0 13.3857 6.77889   1
   6   5   0 18.1710 6.54730   2
   6   5   0 19.0228 8.00264   9
  -7  -5   0 33.5791 8.51152   1
   7  -5   0 53.2701 11.1550   9
   7  -5   0 15.2401 9.20656   1
   7  -5   0 34.0998 9.10519   6
   7  -5   0 39.0645 8.53952   2
   7   5   0 49.9602 10.2499   1
  -7   5   0 39.6950 10.5094   1
   7   5   0 29.5891 10.0447   9
   7   5   0 40.3572 8.70461   5
   7   5   0 36.0432 8.93961   2
   8  -5   0 0.94636 9.61141   1
   8  -5   0 -5.5618 7.64546   6
   8  -5   0 10.6004 9.37097   9
   8  -5   0 0.44645 7.16182   2
   8   5   0 -3.7432 7.87518   2
   8   5   0 6.54153 8.83597   1
   8   5   0 9.35506 9.54271   9
  -8   5   0 -1.3215 9.13745   1
   8   5   0 4.69716 7.74370   5
   9  -5   0 6.33981 9.09490   2
   9  -5   0 7.37603 13.0146   1
   9  -5   0 -0.8104 9.72554   6
   9  -5   0 3.08387 11.6674   9
   9   5   0 1.07035 8.96912   5
   9   5   0 -1.4993 10.1144   2
  -9   5   0 -3.0999 11.4114   1
   9   5   0 12.2435 10.4246   1
   9   5   0 3.09727 10.2516   9
  10  -5   0 122.632 19.7245   9
  10  -5   0 126.319 22.3094   1
  10  -5   0 94.3052 15.9469   2
  10  -5   0 95.7510 17.1253   6
  10   5   0 118.426 19.4789   9
 -10   5   0 123.233 20.4523   1
  10   5   0 103.828 17.9265   1
  10   5   0 155.742 19.0481   2
  10   5   0 125.130 16.2031   5
  11  -5   0 0.61720 13.5136   2
  11  -5   0 -6.0278 13.6048   6
  11  -5   0 -1.1721 16.8622   9
  11  -5   0 -0.9663 17.2740   1
  11   5   0 11.7074 15.2622   9
  11   5   0 10.6718 14.8609   2
  11   5   0 0.11400 14.0453   1
   0  -6   0 495.835 21.8284   9
   0  -6   0 530.877 20.4128   4
   0  -6   0 526.572 19.4932   1
   0  -6   0 518.563 20.8573   7
   0  -6   0 517.637 19.7321   5
   0  -6   0 501.083 20.2572   3
   0  -6   0 526.203 19.8737   1
   0   6   0 532.750 19.5354   1
   0   6   0 534.115 21.3436   7
   0   6   0 560.074 20.5304   3
   0   6   0 528.715 19.9383   5
   1  -6   0 747.652 29.1685   4
  -1  -6   0 756.440 27.5098   1
  -1  -6   0 793.367 27.7584   3
  -1  -6   0 772.124 27.2702   1
  -1  -6   0 717.139 29.6460   9
   1  -6   0 776.207 29.3361   6
  -1  -6   0 733.065 28.5397   5
   1  -6   0 737.986 26.8462   5
   1  -6   0 777.913 28.3950   1
  -1  -6   0 806.363 29.1797   7
  -1  -6   0 747.433 28.9929   2
   1  -6   0 688.693 28.8312   7
   1  -6   0 745.620 27.9637   1
  -1   6   0 772.291 29.1531   3
  -1   6   0 794.178 27.4296   5
  -1   6   0 774.718 27.6215   1
   1   6   0 741.915 27.7523   3
  -1   6   0 765.393 27.8861   1
   1   6   0 758.402 28.6835   7
   1   6   0 786.810 29.2218   5
   1   6   0 764.184 29.6531   9
   1   6   0 752.675 27.2917   1
   1   6   0 769.404 27.4760   1
  -1   6   0 817.942 28.6126   7
   2  -6   0 337.175 15.7485   1
   2  -6   0 303.296 15.3422   6
  -2  -6   0 349.579 13.4583   3
  -2  -6   0 331.749 13.7219   1
   2  -6   0 309.828 12.8092   5
   2  -6   0 306.437 14.9664   7
  -2  -6   0 350.786 13.4209   1
   2   6   0 334.861 13.5348   1
   2   6   0 315.243 14.9982   7
   2   6   0 336.013 16.1786   9
   2   6   0 348.842 15.7052   2
  -2   6   0 346.188 15.5310   1
   2   6   0 321.087 13.8102   1
   2   6   0 335.580 13.6217   3
  -2   6   0 348.578 15.2390   7
   2   6   0 339.116 15.7032   5
  -2   6   0 318.373 15.3392   1
   3  -6   0 1105.71 43.0306   1
   3  -6   0 1030.29 38.0068   5
  -3  -6   0 1177.52 37.7567   4
   3  -6   0 1092.62 42.2602   6
  -3  -6   0 1095.11 39.9079   3
  -3  -6   0 1136.28 40.2358   1
   3   6   0 1109.41 40.7259   7
  -3   6   0 1118.88 41.6449   1
   3   6   0 1067.91 41.9709   5
   3   6   0 1094.01 42.8909   9
   3   6   0 1068.28 40.3709   1
  -3   6   0 1120.54 41.6596   4
   3   6   0 1155.67 42.3860   2
  -3   6   0 1144.48 39.3898   7
  -3   6   0 1158.87 41.9876   1
   4  -6   0 388.879 20.2908   6
   4  -6   0 467.633 21.9959   1
  -4  -6   0 444.036 18.7635   1
  -4  -6   0 414.403 18.0588   3
   4   6   0 426.286 17.6253   7
   4   6   0 384.341 19.6756   5
   4   6   0 416.139 20.1663   2
   4   6   0 416.448 19.1211   1
  -4   6   0 387.625 19.6645   4
   4   6   0 424.721 21.1340   9
  -4   6   0 410.854 20.6486   1
  -4   6   0 396.838 17.0947   7
   5  -6   0 1.09223 6.56653   1
   5  -6   0 -1.3435 5.16769   6
  -5  -6   0 1.77037 4.15608   1
  -5   6   0 3.69157 6.04431   1
   5   6   0 -2.0679 4.43181   1
   5   6   0 0.32750 5.48862   2
   5   6   0 4.59149 4.86101   1
   5   6   0 1.68910 4.91540   5
   5   6   0 -0.8616 3.38572   7
  -5   6   0 2.77839 3.67833   7
   5   6   0 0.15938 5.27815   9
   6  -6   0 498.152 26.8069   9
  -6  -6   0 466.336 22.8862   1
   6  -6   0 478.959 27.2258   1
   6  -6   0 470.017 25.5773   6
   6  -6   0 461.454 23.6643   2
   6   6   0 507.524 19.4896   7
   6   6   0 462.275 25.8509   9
  -6   6   0 482.781 19.0925   7
  -6   6   0 442.949 24.9956   1
   6   6   0 458.716 23.7772   1
   6   6   0 479.838 24.8628   2
   6   6   0 480.355 24.1338   1
   6   6   0 501.344 24.4277   5
   7  -6   0 99.0805 13.9752   9
   7  -6   0 106.392 13.4003   6
   7  -6   0 145.635 13.3439   2
   7  -6   0 115.774 15.9357   1
  -7  -6   0 119.142 12.4436   1
   7   6   0 129.719 13.6755   1
   7   6   0 161.405 14.3939   2
   7   6   0 116.617 14.0690   9
   7   6   0 122.820 13.0764   5
  -7   6   0 126.893 14.7429   1
   7   6   0 124.731 8.01906   7
   8  -6   0 606.053 31.5343   2
   8  -6   0 638.606 34.3696   6
   8  -6   0 652.888 37.3237   1
   8  -6   0 651.153 36.1515   9
   8   6   0 677.647 31.8466   5
   8   6   0 637.970 33.2656   1
  -8   6   0 581.123 33.7072   1
   8   6   0 599.322 34.7353   9
   8   6   0 596.999 32.4175   2
   9  -6   0 249.889 20.3685   2
   9  -6   0 280.370 22.8993   6
   9  -6   0 263.583 24.3075   9
   9  -6   0 290.430 26.9487   1
   9   6   0 254.731 21.7752   2
   9   6   0 234.425 19.7177   5
   9   6   0 241.993 21.6410   1
   9   6   0 241.911 23.2470   9
  -9   6   0 259.350 24.2442   1
  10  -6   0 272.925 27.3963   9
  10  -6   0 285.541 29.5468   1
  10  -6   0 259.121 24.7147   6
  10  -6   0 286.821 23.4796   2
  10   6   0 297.870 27.3003   9
  10   6   0 230.719 23.4887   1
  10   6   0 243.640 21.1849   5
 -10   6   0 281.404 27.2258   1
  10   6   0 255.017 23.1428   2
   0  -7   0 3.67566 3.20220   4
   0  -7   0 1.31924 1.79622   1
   0  -7   0 3.26991 2.35201   1
   0  -7   0 0.96521 2.24001   3
   0  -7   0 2.00990 2.72127   5
   0   7   0 -4.2593 1.92613   1
   0   7   0 2.22631 2.33563   3
   0   7   0 1.40747 2.68173   5
   0   7   0 -0.1444 3.41538   7
   1  -7   0 1.00955 3.00198   1
  -1  -7   0 2.17771 2.61907   4
  -1  -7   0 0.46067 2.14830   3
   1  -7   0 0.28888 2.74383   6
  -1  -7   0 0.65187 1.36263   8
  -1  -7   0 0.82687 1.86888   1
   1  -7   0 0.35284 2.38357   5
  -1  -7   0 0.60264 1.92302   1
  -1   7   0 5.49667 2.93912   1
   1   7   0 1.88923 3.01022   5
   1   7   0 4.51412 4.22856   7
  -1   7   0 0.80394 2.64257   3
  -1   7   0 -4.5997 3.59722   7
   1   7   0 0.86771 3.21214   9
  -1   7   0 1.34962 2.48855   1
   1   7   0 0.24681 1.77375   3
   1   7   0 -0.2064 1.83595   1
  -1   7   0 1.64290 1.49014   8
   1   7   0 0.03382 1.56763   1
  -1   7   0 -1.9093 2.30669   5
   2  -7   0 325.972 15.9974   1
  -2  -7   0 336.430 13.9300   1
  -2  -7   0 333.362 13.9145   3
   2  -7   0 329.633 16.3176   6
   2  -7   0 316.617 13.0110   5
   2   7   0 333.575 16.1908   2
   2   7   0 304.179 13.7272   1
   2   7   0 332.348 13.0073   1
   2   7   0 342.658 14.1653   3
   2   7   0 331.591 16.7325   9
  -2   7   0 320.379 15.7252   7
  -2   7   0 356.847 15.4974   1
  -2   7   0 305.117 15.8921   1
   2   7   0 363.586 16.1289   7
   2   7   0 339.299 16.2859   5
   3  -7   0 2100.86 75.6848   5
  -3  -7   0 2209.45 74.3871   3
   3  -7   0 2105.67 77.9847   6
  -3  -7   0 2258.19 74.6105   4
  -3  -7   0 2248.48 74.1711   1
   3  -7   0 2264.01 78.0102   1
  -3   7   0 2218.62 74.5039   7
   3   7   0 2220.58 78.8293   9
   3   7   0 2117.13 77.8451   5
  -3   7   0 2300.51 77.0996   1
   3   7   0 2227.06 76.6420   7
   3   7   0 2105.85 75.4023   1
  -3   7   0 2050.07 76.1692   1
   3   7   0 2166.56 77.8497   2
  -4  -7   0 217.556 11.7400   1
  -4  -7   0 231.759 11.7392   3
   4  -7   0 230.437 15.8892   1
   4  -7   0 229.607 14.1735   6
   4  -7   0 213.265 10.0067   5
   4   7   0 217.296 12.4581   1
  -4   7   0 213.800 14.7675   1
   4   7   0 234.929 14.4868   2
  -4   7   0 211.679 11.4306   7
   4   7   0 230.992 12.6075   7
   4   7   0 227.323 14.5940   9
   4   7   0 211.601 14.1207   5
  -5  -7   0 1200.50 44.0664   1
   5  -7   0 1088.11 40.7318   5
   5  -7   0 1146.76 46.6772   6
   5  -7   0 1110.60 47.7856   1
  -5   7   0 1201.78 41.5067   7
   5   7   0 1181.13 41.8749   7
  -5   7   0 1110.43 45.9851   1
   5   7   0 1183.58 44.7388   1
   5   7   0 1152.46 43.0175   1
   5   7   0 1118.95 47.3809   9
   5   7   0 1177.60 46.2218   5
   5   7   0 1116.94 46.1907   2
   6  -7   0 232.338 18.8788   1
   6  -7   0 208.414 16.4719   6
  -6  -7   0 199.548 13.9865   1
  -6   7   0 223.238 17.2207   1
   6   7   0 201.397 16.6702   9
   6   7   0 190.390 14.8506   5
   6   7   0 198.258 15.5105   2
   6   7   0 206.825 14.8642   1
  -6   7   0 199.093 11.3182   7
   6   7   0 215.343 14.9823   1
   6   7   0 215.969 11.9513   7
   7  -7   0 546.598 29.3779   6
   7  -7   0 490.586 26.6137   2
   7  -7   0 511.255 31.6386   1
   7  -7   0 516.784 30.2823   9
   7   7   0 495.063 27.8368   2
   7   7   0 525.787 21.5286   7
   7   7   0 523.970 27.3034   5
   7   7   0 489.904 27.2009   1
   7   7   0 565.722 30.4790   9
  -7   7   0 522.355 20.8197   7
  -7   7   0 569.128 30.7661   1
   8  -7   0 23.6331 10.7074   6
   8  -7   0 4.54584 12.0177   1
   8  -7   0 21.3677 9.30120   2
   8  -7   0 15.0056 11.2519   9
   8   7   0 6.38868 9.61046   2
   8   7   0 15.3227 9.03896   1
  -8   7   0 12.8368 11.4194   1
   8   7   0 14.3859 9.64981   5
   8   7   0 24.0781 11.2924   9
   9  -7   0 -2.1131 10.7730   9
   9  -7   0 0.80539 10.8688   6
   9  -7   0 2.92718 9.44904   2
   9  -7   0 10.2494 14.4587   1
   9   7   0 -4.7121 11.9112   9
  -9   7   0 -0.4950 12.9906   1
   9   7   0 4.73082 10.2954   2
   9   7   0 1.89093 9.42291   1
   9   7   0 -1.8996 9.54684   5
  10  -7   0 72.6897 15.2838   2
  10  -7   0 51.0128 17.6224   9
  10  -7   0 49.7807 18.2008   1
  10  -7   0 30.1645 14.2003   6
  10   7   0 52.8284 17.6852   9
  10   7   0 46.6263 13.5292   5
 -10   7   0 35.3406 16.4252   1
  10   7   0 40.6989 13.5763   2
  10   7   0 45.9888 14.7218   1
   0  -8   0 2.19007 2.80211   3
   0  -8   0 -0.7506 2.35499   1
   0  -8   0 0.68064 3.86143   4
   0   8   0 2.70772 2.67841   1
   0   8   0 9.15889 3.27991   3
   0   8   0 4.89749 5.23149   7
   0   8   0 6.40928 3.78828   5
  -1  -8   0 197.662 9.05529   1
   1  -8   0 168.789 11.0409   6
  -1  -8   0 195.581 9.74377   3
   1  -8   0 165.172 9.19536   5
  -1  -8   0 180.452 9.96025   4
   1  -8   0 184.745 10.4032   1
  -1   8   0 166.950 9.61714   1
  -1   8   0 174.140 9.62428   5
   1   8   0 190.696 11.7441   7
   1   8   0 186.754 10.9199   5
  -1   8   0 191.613 11.6056   7
   1   8   0 183.513 12.2500   9
  -1   8   0 187.602 11.0074   3
  -1   8   0 174.784 10.2964   1
   1   8   0 177.424 9.53890   3
   1   8   0 173.743 9.46220   1
   1   8   0 161.408 8.73744   1
  -1   8   0 172.570 6.85719   8
   2  -8   0 35.1670 5.86230   6
  -2  -8   0 48.6567 4.78845   4
  -2  -8   0 45.4039 4.59669   1
   2  -8   0 33.4042 6.04298   1
  -2  -8   0 41.8198 4.64406   3
   2  -8   0 41.3571 4.88833   5
   2   8   0 39.2162 4.62673   3
   2   8   0 47.9886 6.86741   5
   2   8   0 23.1726 5.57259   2
  -2   8   0 39.1698 5.88072   7
  -2   8   0 44.6996 4.85469   5
   2   8   0 47.3133 6.77380   7
  -2   8   0 30.6622 5.60963   1
   2   8   0 49.6932 4.32785   1
   2   8   0 45.1566 6.69316   9
  -2   8   0 43.0141 5.88380   1
   2   8   0 41.8366 4.50635   1
  -2   8   0 41.8850 6.08049   3
  -3  -8   0 15.4741 3.65402   3
  -3  -8   0 25.4487 4.08617   1
   3  -8   0 29.9671 6.01231   6
   3  -8   0 30.0419 6.48314   1
   3  -8   0 19.6347 3.86404   5
  -3   8   0 16.1546 5.80797   1
   3   8   0 19.2478 5.65447   9
   3   8   0 16.2197 4.99621   2
  -3   8   0 14.5410 5.56523   7
   3   8   0 23.9923 4.14777   1
   3   8   0 16.1286 5.41015   7
  -3   8   0 25.4820 6.19150   1
   3   8   0 26.5431 4.12322   1
   3   8   0 27.2354 6.33240   5
   4  -8   0 172.092 9.85960   5
  -4  -8   0 212.388 11.6021   3
   4  -8   0 183.167 14.4477   1
   4  -8   0 191.190 13.9221   6
  -4  -8   0 209.481 8.82914   4
  -4  -8   0 208.896 11.3427   1
   4   8   0 187.164 11.6818   1
   4   8   0 192.643 13.6807   2
   4   8   0 195.239 14.3363   9
  -4   8   0 203.332 14.2195   1
   4   8   0 196.040 12.4013   7
  -4   8   0 226.223 12.1286   7
   4   8   0 218.438 14.3032   5
   5  -8   0 442.140 25.7776   1
  -5  -8   0 511.469 21.8711   1
   5  -8   0 539.000 25.4927   6
   5  -8   0 434.699 18.9227   5
   5   8   0 443.033 24.8716   9
   5   8   0 506.525 22.9222   1
   5   8   0 524.552 25.0626   2
  -5   8   0 475.327 20.6070   7
  -5   8   0 509.582 24.8734   1
   5   8   0 472.787 21.1543   7
   5   8   0 447.162 23.9415   5
  -6  -8   0 -2.1245 5.56696   1
   6  -8   0 3.48943 8.79345   1
   6  -8   0 0.36119 6.20468   6
   6   8   0 -0.9858 4.60168   7
   6   8   0 4.51397 6.83969   9
  -6   8   0 2.02650 4.92308   7
   6   8   0 -1.4449 5.11522   1
   6   8   0 -5.3415 5.94278   2
   6   8   0 0.04062 6.87331   5
  -6   8   0 -0.3763 7.62243   1
   6   8   0 3.11325 6.33129   1
   7  -8   0 101.324 15.6787   1
   7  -8   0 93.5168 11.8033   2
   7  -8   0 97.4649 13.6804   6
   7  -8   0 99.7372 14.4171   9
   7   8   0 105.885 13.0139   5
   7   8   0 92.1616 12.7707   2
  -7   8   0 88.4866 8.49558   7
   7   8   0 86.2771 11.6411   1
   7   8   0 101.267 9.04758   7
  -7   8   0 106.672 14.6901   1
   7   8   0 110.173 14.8594   9
   8  -8   0 -2.3123 8.66441   6
   8  -8   0 6.25456 12.6807   1
   8  -8   0 11.3068 8.79652   2
   8  -8   0 1.50397 9.39171   9
   8   8   0 2.23600 9.06712   9
   8   8   0 1.14483 8.80130   5
  -8   8   0 0.41060 11.7878   1
   8   8   0 4.32421 10.1173   2
   8   8   0 2.62140 8.07158   1
   9  -8   0 9.03265 14.9352   1
   9  -8   0 1.06608 12.6333   9
   9  -8   0 11.5723 10.1753   2
   9  -8   0 24.4641 12.5951   6
   9   8   0 20.1481 13.9478   9
   9   8   0 16.0113 11.4917   2
  -9   8   0 19.7316 14.8983   1
   9   8   0 17.3429 10.7887   1
   9   8   0 10.9647 10.8953   5
  10  -8   0 11.4550 15.1674   9
  10  -8   0 -3.1654 11.5764   2
  10  -8   0 12.3665 18.1897   1
  10  -8   0 14.5879 13.2591   6
  10   8   0 11.2040 12.2473   1
 -10   8   0 4.32612 16.6184   1
  10   8   0 1.26026 13.0673   9
  10   8   0 10.3885 12.3078   2
  10   8   0 5.52635 11.4742   5
   0  -9   0 -0.9153 3.22851   3
   0  -9   0 0.81309 2.96064   1
   0   9   0 0.77983 3.37753   5
   0   9   0 -1.3474 4.83323   7
   0   9   0 -0.3562 2.56712   1
   0   9   0 -2.7096 2.56609   3
  -1  -9   0 56.3435 5.05529   1
  -1  -9   0 49.3984 6.15093   4
   1  -9   0 50.5627 5.98943   1
  -1  -9   0 55.3024 5.62293   3
   1  -9   0 57.1869 6.77932   6
   1   9   0 52.4849 6.33984   5
   1   9   0 65.1830 5.76934   1
   1   9   0 49.1938 4.82968   1
  -1   9   0 57.0685 6.32927   1
  -1   9   0 53.1107 7.82937   7
   1   9   0 58.9979 5.69575   3
   1   9   0 45.8436 6.42364   7
  -1   9   0 58.9252 6.44101   3
  -1   9   0 45.5944 5.74980   5
  -1   9   0 52.9846 5.91114   1
   1   9   0 72.8432 8.36103   9
   2  -9   0 953.757 36.9939   1
  -2  -9   0 997.202 34.9695   1
  -2  -9   0 957.751 34.5876   3
  -2  -9   0 922.194 35.0885   4
  -2  -9   0 952.166 34.0146   8
   2  -9   0 958.488 38.3457   6
  -2   9   0 964.326 36.2081   1
  -2   9   0 918.543 36.2952   1
  -2   9   0 890.021 37.5531   3
   2   9   0 935.662 34.9667   1
   2   9   0 959.018 38.7668   9
   2   9   0 993.478 37.9041   5
   2   9   0 963.549 35.9047   3
  -2   9   0 940.992 36.4408   7
   2   9   0 968.798 37.9701   7
   2   9   0 982.180 34.3524   1
  -2   9   0 974.385 34.8259   5
  -3  -9   0 1443.89 50.5068   4
  -3  -9   0 1489.94 51.5576   1
   3  -9   0 1415.53 55.0058   6
   3  -9   0 1285.25 50.6158   5
   3  -9   0 1519.95 54.5000   1
  -3  -9   0 1477.12 51.5965   3
   3   9   0 1502.35 54.8242   5
  -3   9   0 1423.74 53.2823   1
   3   9   0 1480.28 51.9107   1
   3   9   0 1449.49 50.5743   1
  -3   9   0 1411.84 54.9197   3
  -3   9   0 1483.59 53.6153   1
   3   9   0 1423.16 55.6377   9
  -3   9   0 1442.69 52.3317   7
   3   9   0 1431.90 54.6957   2
   3   9   0 1487.03 54.0725   7
  -4  -9   0 1577.55 58.3459   3
   4  -9   0 1422.71 56.6818   5
   4  -9   0 1669.22 62.5300   6
  -4  -9   0 1713.71 55.3149   4
   4  -9   0 1714.31 62.7313   1
  -4  -9   0 1733.00 56.0212   4
  -4  -9   0 1644.97 58.2565   1
   4   9   0 1557.51 63.0280   9
   4   9   0 1688.54 62.1366   5
   4   9   0 1607.38 60.1615   7
   4   9   0 1646.05 62.0356   2
  -4   9   0 1676.54 59.3243   7
  -4   9   0 1655.83 60.9378   1
   4   9   0 1602.27 57.8477   1
   4   9   0 1599.57 59.0930   1
   5  -9   0 1305.17 52.7648   6
   5  -9   0 1313.60 54.1335   1
  -5  -9   0 1286.44 48.0918   1
   5   9   0 1242.83 49.2167   1
   5   9   0 1226.59 48.6126   7
  -5   9   0 1308.70 47.3555   7
   5   9   0 1388.09 52.7363   5
   5   9   0 1331.59 53.2462   9
   5   9   0 1271.53 52.0100   2
  -5   9   0 1308.30 53.4056   1
   6  -9   0 97.1984 12.7115   6
   6  -9   0 73.8390 12.3568   1
   6   9   0 103.684 9.60734   7
  -6   9   0 89.3485 9.17717   7
  -6   9   0 76.5629 12.8437   1
   6   9   0 88.2494 10.2578   1
   6   9   0 114.376 13.0005   2
   6   9   0 68.0255 10.7877   5
   6   9   0 77.9547 12.3656   9
   7  -9   0 30.6532 10.2514   6
   7  -9   0 34.1600 9.05155   2
   7  -9   0 33.6022 12.6587   1
   7   9   0 21.7620 8.88663   2
   7   9   0 40.9309 9.28426   1
   7   9   0 24.8607 6.95128   7
  -7   9   0 29.2733 6.98221   7
   7   9   0 33.4729 9.91489   5
  -7   9   0 17.7057 11.4763   1
   7   9   0 33.4810 10.7793   9
   8  -9   0 7.37683 9.91327   6
   8  -9   0 -2.9791 10.9487   1
   8  -9   0 -2.2298 7.81398   2
   8  -9   0 -5.8174 10.3813   9
   8   9   0 6.57185 9.32706   2
   8   9   0 6.70839 9.11843   5
   8   9   0 -6.0088 10.5023   9
   8   9   0 -1.3066 8.06350   1
  -8   9   0 7.36357 11.2177   1
   9  -9   0 64.3855 18.5718   1
   9  -9   0 41.4009 14.2244   6
   9  -9   0 17.9065 11.2595   2
   9  -9   0 77.9213 17.3448   9
  -9   9   0 46.6027 15.6291   1
   9   9   0 44.3452 15.7900   9
   9   9   0 56.6416 12.8930   1
   9   9   0 56.6580 13.2981   5
   9   9   0 65.9576 15.4011   2
  10  -9   0 95.1624 16.7891   2
  10  -9   0 109.639 19.6790   6
  10  -9   0 62.1549 20.0515   1
  10  -9   0 107.718 21.0241   9
  10   9   0 107.018 17.2975   5
 -10   9   0 70.2552 19.4549   1
  10   9   0 111.278 18.2706   2
  10   9   0 100.818 17.3212   1
  10   9   0 86.7324 20.0087   9
   0 -10   0 2224.02 75.2184   1
   0  10   0 2279.95 77.2339   5
   0  10   0 2222.00 75.1388   1
   0  10   0 2162.08 79.2006   7
   0  10   0 2166.69 77.6772   3
  -1 -10   0 679.552 25.3313   1
  -1 -10   0 651.515 26.3573   3
   1 -10   0 606.139 27.9933   6
   1 -10   0 594.732 26.4996   1
  -1  10   0 671.058 27.7621   7
   1  10   0 650.223 27.7201   5
   1  10   0 657.840 25.0224   1
  -1  10   0 681.616 25.9351   5
   1  10   0 654.468 28.4351   7
  -1  10   0 642.428 25.8348   1
   1  10   0 661.574 30.0527   9
  -1  10   0 687.107 25.7142   1
  -1  10   0 653.390 27.5803   3
   1  10   0 633.362 25.9835   1
   1  10   0 654.924 25.9062   3
   2 -10   0 218.275 13.5423   1
  -2 -10   0 228.406 10.1133   8
  -2 -10   0 230.413 11.8028   3
  -2 -10   0 226.283 12.1682   4
  -2 -10   0 231.592 11.3543   1
   2 -10   0 239.133 14.9640   6
   2  10   0 232.798 11.3790   1
   2  10   0 238.360 10.5602   1
  -2  10   0 236.567 14.4868   3
  -2  10   0 229.384 11.9349   5
   2  10   0 218.631 13.8736   5
  -2  10   0 233.136 13.6166   1
   2  10   0 227.184 14.9052   7
   2  10   0 230.938 15.3996   9
   2  10   0 213.132 12.1070   3
  -2  10   0 231.345 9.66523   8
  -2  10   0 212.096 13.5945   7
  -2  10   0 233.914 13.0264   1
  -3 -10   0 239.781 12.4031   1
   3 -10   0 253.943 15.9451   6
   3 -10   0 229.144 15.3839   1
  -3 -10   0 237.773 12.9219   8
  -3 -10   0 244.364 12.0975   4
  -3 -10   0 252.268 12.8385   3
   3  10   0 240.957 11.5135   1
   3  10   0 256.969 15.8650   5
   3  10   0 284.376 14.4841   3
   3  10   0 247.592 15.1431   7
  -3  10   0 242.096 15.0604   1
  -3  10   0 246.645 14.6163   7
   3  10   0 227.472 15.9301   9
  -3  10   0 231.781 14.7478   1
   3  10   0 239.867 12.6766   1
  -3  10   0 275.072 16.1765   3
   3  10   0 238.237 15.4627   2
  -4 -10   0 541.487 20.1971   4
  -4 -10   0 539.432 20.4878   4
   4 -10   0 571.534 27.6141   1
   4 -10   0 492.064 25.9104   6
  -4 -10   0 545.960 22.4422   1
   4  10   0 515.841 25.8570   5
  -4  10   0 494.227 23.4022   7
   4  10   0 502.524 24.3539   7
   4  10   0 534.956 21.7561   1
   4  10   0 499.297 25.6082   2
   4  10   0 555.826 27.0598   9
  -4  10   0 501.324 24.6079   1
   4  10   0 519.216 22.7914   1
   5 -10   0 61.5612 9.96921   6
   5 -10   0 61.2415 11.4600   1
  -5 -10   0 64.0112 7.86530   1
  -5  10   0 55.4856 10.4873   1
   5  10   0 62.5723 8.52931   7
   5  10   0 65.7840 8.23353   1
   5  10   0 44.1789 8.95316   5
  -5  10   0 50.8969 8.52743   7
   5  10   0 68.2671 10.0279   2
   5  10   0 90.3310 12.0641   9
   5  10   0 57.5859 7.53191   1
   6 -10   0 438.963 25.5734   6
   6 -10   0 437.608 27.4471   1
   6  10   0 467.825 26.6128   9
   6  10   0 472.062 25.6477   2
   6  10   0 394.956 22.0003   1
  -6  10   0 369.891 20.3144   7
  -6  10   0 444.273 25.7544   1
   6  10   0 399.979 21.1947   7
   6  10   0 438.502 24.9960   5
   7 -10   0 644.589 34.3890   6
   7 -10   0 651.499 36.9894   1
   7  10   0 641.385 34.0840   2
  -7  10   0 619.678 34.8219   1
   7  10   0 619.269 30.5942   1
   7  10   0 669.070 28.5320   7
   7  10   0 647.512 35.3396   9
   7  10   0 665.186 33.8111   5
  -7  10   0 643.245 27.5671   7
   8 -10   0 548.299 34.7234   9
   8 -10   0 570.171 30.6624   2
   8 -10   0 537.644 32.9906   6
   8 -10   0 492.264 34.1179   1
   8  10   0 542.639 31.2324   5
  -8  10   0 527.130 33.8728   1
   8  10   0 524.700 29.2201   1
   8  10   0 588.042 34.5418   9
   8  10   0 554.083 32.1967   2
   9 -10   0 229.861 23.4572   6
   9 -10   0 236.205 21.0521   2
   9 -10   0 232.359 26.0068   1
   9 -10   0 238.193 24.8599   9
   9  10   0 235.239 21.8386   5
   9  10   0 191.471 19.2249   1
   9  10   0 187.863 22.6796   9
  -9  10   0 224.915 24.7563   1
   9  10   0 246.159 23.5638   2
  10 -10   0 109.700 23.8529   1
  10 -10   0 118.762 21.8781   9
  10 -10   0 153.992 22.2795   6
  10 -10   0 129.338 18.6243   2
  10  10   0 140.165 19.7288   5
  10  10   0 115.325 18.2498   1
  10  10   0 118.925 21.0283   9
 -10  10   0 182.900 25.3686   1
  10  10   0 142.931 21.5211   2
   0 -11   0 -2.6264 3.72318   1
   0  11   0 -2.3996 3.22464   3
   0  11   0 1.05127 5.38159   7
   0  11   0 -0.5189 2.94201   1
   0  11   0 -1.3574 3.72074   5
   1 -11   0 42.8698 6.56394   1
  -1 -11   0 32.4539 4.93814   1
   1 -11   0 21.7209 6.46303   6
   1  11   0 37.4651 4.80359   1
  -1  11   0 35.0990 7.62761   7
   1  11   0 43.0800 8.78165   7
   1  11   0 47.9208 5.94130   3
  -1  11   0 36.5227 6.30433   3
  -1  11   0 40.7883 6.31536   1
   1  11   0 38.2203 5.35008   1
   1  11   0 25.2360 6.49763   5
  -1  11   0 24.3415 4.87467   1
   1  11   0 28.4686 6.78664   9
  -1  11   0 45.3071 6.56144   5
  -2 -11   0 110.341 6.33739   8
   2 -11   0 106.231 10.3617   6
   2 -11   0 116.353 10.5424   1
  -2 -11   0 113.827 7.96791   1
  -2  11   0 103.959 8.45732   5
   2  11   0 102.608 10.5982   5
  -2  11   0 109.490 6.04249   8
  -2  11   0 109.438 10.0781   1
   2  11   0 107.166 8.55242   3
  -2  11   0 97.1309 9.92905   3
   2  11   0 110.658 7.62330   1
  -2  11   0 107.027 9.51005   1
   2  11   0 102.327 11.0974   9
   2  11   0 115.982 7.60493   1
   2  11   0 103.269 11.3172   7
  -2  11   0 90.9354 10.3851   7
  -3 -11   0 309.925 14.8503   4
  -3 -11   0 315.583 15.0651   1
   3 -11   0 327.142 18.4553   1
  -3 -11   0 337.614 15.1007   8
   3 -11   0 285.907 18.2843   6
  -3  11   0 276.719 16.6319   7
  -3  11   0 291.896 13.6807   8
   3  11   0 307.811 18.9542   9
  -3  11   0 265.875 17.7227   3
   3  11   0 315.478 18.6872   5
   3  11   0 331.604 18.5060   7
  -3  11   0 323.406 18.0640   1
   3  11   0 292.062 14.7869   1
  -3  11   0 330.332 17.2745   1
   3  11   0 329.473 14.0299   1
   3  11   0 311.394 15.8824   3
   4 -11   0 26.8640 7.34649   6
  -4 -11   0 16.9409 3.59205   4
  -4 -11   0 35.0378 5.07717   4
   4 -11   0 29.7109 8.84840   1
  -4 -11   0 25.1175 5.45684   1
   4  11   0 31.2129 5.41891   1
  -4  11   0 41.2733 8.94013   1
   4  11   0 21.5671 7.33281   9
   4  11   0 32.6368 5.64639   1
   4  11   0 24.3545 7.96793   7
  -4  11   0 19.2843 7.49464   7
   4  11   0 34.3865 7.92132   2
  -4  11   0 20.0096 7.26750   3
   4  11   0 25.8219 7.69992   5
   5 -11   0 67.3830 10.6497   6
   5 -11   0 47.1929 11.6847   1
   5  11   0 66.4060 10.1471   2
  -5  11   0 55.9616 9.36425   7
   5  11   0 64.1642 9.66507   7
  -5  11   0 54.0113 10.8488   1
   5  11   0 55.6731 10.3156   5
   5  11   0 74.7946 11.8396   9
   5  11   0 65.4352 7.83588   1
   5  11   0 53.9137 7.54139   1
   6 -11   0 23.4733 9.30202   6
   6 -11   0 15.0739 10.3878   1
  -6  11   0 21.1594 8.20460   7
   6  11   0 31.9735 7.45780   1
  -6  11   0 33.3955 11.6500   1
   6  11   0 25.6126 10.4196   9
   6  11   0 20.2370 7.57613   7
   6  11   0 20.1445 9.30470   2
   6  11   0 19.6969 8.94936   5
   7 -11   0 2.42441 12.4447   1
   7 -11   0 -3.1543 7.99231   6
  -7  11   0 -3.2761 10.9656   1
   7  11   0 0.77207 8.76450   9
  -7  11   0 3.15884 7.22392   7
   7  11   0 -1.0816 9.22279   2
   7  11   0 3.25722 6.76558   1
   7  11   0 7.69887 10.2325   5
   7  11   0 -1.3064 6.79765   7
   8 -11   0 179.331 21.2149   9
   8 -11   0 143.895 18.3852   6
   8 -11   0 148.488 16.6101   2
   8 -11   0 180.285 22.5511   1
   8  11   0 142.662 17.3790   5
   8  11   0 146.597 19.0388   9
   8  11   0 164.086 18.6477   2
  -8  11   0 147.658 20.4256   1
   8  11   0 168.638 16.3067   1
   9 -11   0 18.9506 14.5482   9
   9 -11   0 18.5834 13.0215   6
   9 -11   0 28.7728 12.3581   2
   9 -11   0 40.0198 17.1713   1
   9  11   0 26.8856 13.9348   9
   9  11   0 22.8382 14.4710   2
  -9  11   0 30.4150 16.0763   1
   9  11   0 9.74498 13.1318   5
   9  11   0 6.62905 10.6084   1
  10 -11   0 19.1300 15.8351   9
  10 -11   0 51.9642 21.0749   1
  10 -11   0 40.5841 17.2612   6
  10 -11   0 53.4648 15.5325   2
  10  11   0 38.6949 18.1051   9
 -10  11   0 40.8773 18.3953   3
  10  11   0 58.3085 15.1263   1
 -10  11   0 43.7666 19.2870   1
  10  11   0 25.2476 15.2512   5
  10  11   0 45.9431 17.1110   2
   0 -12   0 133.297 11.9182   6
   0 -12   0 143.098 9.54222   1
   0  12   0 129.756 10.2829   3
   0  12   0 127.220 10.8127   5
   0  12   0 153.984 12.9890   7
   0  12   0 131.077 8.96165   1
   1 -12   0 55.1142 8.10942   6
  -1 -12   0 43.0801 5.87021   1
   1 -12   0 24.8305 6.20322   1
   1  12   0 41.5377 7.18694   5
   1  12   0 41.6084 5.78936   1
  -1  12   0 60.8315 7.66603   5
   1  12   0 55.7200 9.30660   9
   1  12   0 35.5562 8.96788   7
  -1  12   0 37.3722 6.11595   1
  -1  12   0 45.3551 7.24756   3
   1  12   0 47.0070 6.23237   3
   1  12   0 51.6787 5.74145   1
  -1  12   0 26.1008 5.77570   1
  -1  12   0 29.4835 7.69502   7
   2 -12   0 85.0382 10.2543   6
  -2 -12   0 81.6832 7.33562   1
  -2 -12   0 95.9472 5.50259   8
   2 -12   0 76.6851 9.18301   1
  -2 -12   0 91.2282 5.49124   8
   2  12   0 83.1397 11.1834   9
  -2  12   0 78.6261 8.82414   1
  -2  12   0 85.2799 9.84409   3
  -2  12   0 93.0269 9.84411   1
  -2  12   0 86.1487 5.27833   8
   2  12   0 92.4793 7.28838   1
  -2  12   0 94.8563 5.56894   8
   2  12   0 90.8350 10.6308   5
  -2  12   0 88.5834 10.7457   7
   2  12   0 111.934 11.9738   7
  -2  12   0 88.7357 8.31773   5
   2  12   0 79.8495 8.00659   3
   2  12   0 98.8976 7.40336   1
   3 -12   0 -2.3605 5.94084   1
  -3 -12   0 3.75566 4.19762   8
  -3 -12   0 0.15112 3.67467   1
   3 -12   0 3.37659 5.14985   6
   3  12   0 -2.1723 6.45851   7
   3  12   0 0.90827 3.72205   3
   3  12   0 2.68543 3.67409   1
   3  12   0 3.71229 6.50783   9
  -3  12   0 4.00631 5.70489   3
  -3  12   0 -2.2891 5.90583   7
  -3  12   0 -0.2512 6.38512   1
  -3  12   0 1.20494 4.17297   8
   3  12   0 0.96608 3.14340   1
  -3  12   0 1.58785 7.01864   1
   3  12   0 -0.7879 6.58782   5
   4 -12   0 5.71705 7.21599   1
  -4 -12   0 2.65416 4.53171   1
  -4 -12   0 -0.5083 4.20561   4
   4 -12   0 3.00907 5.88701   6
  -4 -12   0 1.40687 3.03792   4
  -4  12   0 1.83617 7.19414   1
   4  12   0 0.09173 3.87055   1
   4  12   0 0.51396 6.35496   5
   4  12   0 -1.9672 6.54662   7
   4  12   0 -1.9628 7.01836   2
  -4  12   0 1.88874 6.44677   3
   4  12   0 8.77268 7.83400   9
   4  12   0 1.65206 4.05441   1
  -4  12   0 -5.7691 6.79366   7
   5 -12   0 25.6787 9.77016   1
   5 -12   0 13.4080 7.64425   6
  -5  12   0 2.46739 7.53383   7
  -5  12   0 25.4107 9.86517   3
   5  12   0 15.3993 5.74194   1
   5  12   0 4.30792 6.95720   9
   5  12   0 10.2971 7.44477   7
   5  12   0 7.84693 8.07193   2
  -5  12   0 4.57318 8.48429   1
   5  12   0 5.20621 8.05036   5
   6 -12   0 104.481 14.6790   6
   6 -12   0 157.164 18.7020   1
   6  12   0 135.969 15.1652   5
  -6  12   0 122.112 16.4062   3
   6  12   0 150.672 16.1198   9
   6  12   0 122.388 15.0013   2
   6  12   0 135.374 13.3614   7
  -6  12   0 134.315 13.7163   7
   6  12   0 137.442 11.9817   1
  -6  12   0 125.891 16.0779   1
   7 -12   0 218.280 21.8534   1
   7 -12   0 245.851 20.9180   6
   7  12   0 187.163 15.3669   1
  -7  12   0 185.826 20.8165   1
   7  12   0 199.049 15.8487   7
  -7  12   0 163.090 14.8673   7
   7  12   0 186.944 18.9591   5
  -7  12   0 189.408 20.1859   3
   7  12   0 208.952 19.8187   2
   7  12   0 208.016 20.3930   9
   8 -12   0 213.254 22.1676   6
   8 -12   0 202.312 24.5173   1
   8 -12   0 226.172 20.1192   2
   8  12   0 242.167 22.0410   2
  -8  12   0 204.524 23.1516   1
  -8  12   0 215.392 23.7625   3
   8  12   0 194.069 20.9927   5
   8  12   0 230.763 18.4609   1
   8  12   0 191.230 22.0615   9
   9 -12   0 218.270 25.7831   9
   9 -12   0 292.572 24.0541   2
   9 -12   0 320.339 31.6498   1
   9 -12   0 294.040 26.7893   6
   9  12   0 340.141 27.6220   2
   9  12   0 241.829 21.2955   1
   9  12   0 316.330 28.2701   9
  -9  12   0 273.894 28.0792   1
   9  12   0 285.509 25.5428   5
  -9  12   0 255.593 27.7999   3
   0 -13   0 -1.2380 4.49132   6
   0 -13   0 0.60796 4.76637   1
   0  13   0 -1.9061 3.66040   3
   0  13   0 0.06626 3.76405   1
   0  13   0 -2.6827 6.89572   7
   0  13   0 0.18192 4.73212   5
  -1 -13   0 225.610 12.3747   1
   1 -13   0 196.481 15.0811   6
   1 -13   0 234.841 13.7749   1
  -1  13   0 219.167 12.8010   1
   1  13   0 197.230 15.9103   7
   1  13   0 199.493 14.8413   5
   1  13   0 244.483 13.6542   3
   1  13   0 228.502 12.0131   1
  -1  13   0 175.771 13.3835   5
  -1  13   0 231.442 16.1855   7
  -1  13   0 217.602 14.4681   3
   1  13   0 205.048 12.4549   1
  -1  13   0 218.843 13.0881   1
  -2 -13   0 3.66099 4.07914   1
   2 -13   0 -2.6195 4.63682   6
   2 -13   0 2.32303 5.72473   1
  -2  13   0 7.56431 6.39052   3
   2  13   0 -0.7148 2.83484   1
   2  13   0 3.48958 6.00852   5
  -2  13   0 0.15531 4.72961   5
  -2  13   0 -4.0164 6.05577   7
   2  13   0 2.36697 4.09574   3
   2  13   0 -0.6422 3.26440   1
   2  13   0 2.84238 7.08137   7
   2  13   0 -2.0106 6.94237   9
  -2  13   0 0.53737 5.29398   1
  -2  13   0 2.63231 6.55545   1
   3 -13   0 101.622 12.0492   1
   3 -13   0 104.929 12.0812   6
  -3 -13   0 102.526 8.34602   1
  -3 -13   0 82.1710 7.23987   8
   3  13   0 80.6172 7.45468   1
   3  13   0 107.929 7.72956   1
   3  13   0 85.2794 11.6675   7
  -3  13   0 79.5254 11.4515   1
   3  13   0 93.2176 9.17868   3
   3  13   0 88.7912 11.8793   5
  -3  13   0 99.0398 11.1685   3
  -3  13   0 77.2689 6.89137   8
   3  13   0 99.6513 12.6284   9
  -3  13   0 78.4769 11.6999   7
  -3  13   0 81.3883 10.3200   1
   4 -13   0 307.934 21.0943   1
   4 -13   0 293.106 20.4458   6
  -4 -13   0 305.878 14.7949   4
  -4  13   0 279.718 19.0288   7
  -4  13   0 280.990 20.2624   3
   4  13   0 320.214 20.6836   5
   4  13   0 294.056 19.8682   7
  -4  13   0 291.428 20.0377   1
   4  13   0 315.300 14.9270   1
   4  13   0 277.425 20.9626   9
   4  13   0 292.182 15.7735   1
   5 -13   0 621.487 33.9470   1
   5 -13   0 674.089 34.7841   6
   5  13   0 731.426 36.1760   9
   5  13   0 652.784 34.1639   5
  -5  13   0 696.498 34.2282   1
   5  13   0 720.632 32.9668   7
   5  13   0 631.150 33.5456   2
  -5  13   0 687.318 30.7511   7
  -5  13   0 664.690 34.2241   3
   5  13   0 666.676 29.0726   1
   6 -13   0 370.995 27.4422   1
   6 -13   0 407.711 27.0971   6
  -6  13   0 423.727 23.4727   7
   6  13   0 424.074 21.9548   1
   6  13   0 396.306 26.3716   5
   6  13   0 376.547 26.8632   9
   6  13   0 409.934 23.6549   7
  -6  13   0 481.709 27.6738   3
   6  13   0 416.073 26.3663   2
  -6  13   0 374.135 26.1812   1
   7 -13   0 132.109 17.3230   6
   7 -13   0 118.000 19.2587   1
   7  13   0 147.755 17.7859   5
   7  13   0 145.812 13.7431   1
   7  13   0 148.512 17.9858   2
  -7  13   0 133.276 18.5510   3
   7  13   0 104.026 17.0175   9
  -7  13   0 119.034 18.1837   1
  -7  13   0 155.880 15.2183   7
   7  13   0 132.587 14.5139   7
   8 -13   0 85.0029 16.5162   6
   8 -13   0 74.0974 19.8559   1
   8  13   0 104.695 16.8426   5
   8  13   0 87.0045 12.9717   1
   8  13   0 98.2657 16.5486   2
  -8  13   0 119.611 18.3722   3
  -8  13   0 82.7891 18.9564   1
   8  13   0 116.538 19.3682   9
   9 -13   0 5.41962 13.2316   6
   9 -13   0 0.97805 14.3580   9
   9 -13   0 1.12310 12.1446   2
  -9  13   0 10.4140 17.5415   1
   9  13   0 -5.7848 14.4473   9
   9  13   0 7.14020 14.1433   5
  -9  13   0 -5.6721 13.9277   3
   9  13   0 -2.8255 13.1188   2
   9  13   0 -3.7739 9.89957   1
   0 -14   0 72.6193 10.3544   6
   0 -14   0 67.1843 8.27716   1
   0  14   0 63.1096 9.46530   5
   0  14   0 58.2149 7.28937   1
   0  14   0 63.2322 8.25667   3
   0  14   0 75.6342 11.3787   7
   1 -14   0 95.7101 11.4640   6
  -1 -14   0 86.0989 8.62609   1
   1 -14   0 88.3605 9.68380   1
   1  14   0 80.0215 11.0003   5
  -1  14   0 93.1650 9.98989   5
  -1  14   0 83.3186 9.34951   1
   1  14   0 96.4212 12.5670   7
   1  14   0 87.2124 8.24766   1
  -1  14   0 94.3350 12.1335   7
  -1  14   0 89.0465 10.0484   3
  -1  14   0 74.5117 8.93144   1
   1  14   0 96.3703 9.41936   3
   1  14   0 83.6559 7.87632   1
  -2 -14   0 8.10776 4.83613   1
   2 -14   0 3.83896 5.68169   6
   2 -14   0 7.74939 6.96828   1
   2  14   0 6.39984 4.61822   3
  -2  14   0 5.47769 6.51872   1
   2  14   0 16.4232 4.65153   1
  -2  14   0 2.70967 5.69698   3
   2  14   0 6.84743 3.73218   1
  -2  14   0 5.11810 5.34104   5
   2  14   0 4.29108 7.44505   7
  -2  14   0 15.6949 8.31853   7
   2  14   0 0.25633 6.10211   9
  -2  14   0 7.27669 6.24525   1
   2  14   0 9.59786 7.13799   5
  -3 -14   0 205.947 10.5541   8
   3 -14   0 184.930 16.2596   6
   3 -14   0 198.883 16.3539   1
  -3  14   0 215.634 16.3401   3
   3  14   0 189.144 16.2945   5
   3  14   0 182.934 10.7930   1
   3  14   0 195.384 13.5828   3
  -3  14   0 141.817 14.9882   7
  -3  14   0 183.261 15.1438   1
   3  14   0 210.737 18.2337   9
   3  14   0 176.925 11.4703   1
   3  14   0 179.390 16.4582   7
  -3  14   0 199.040 11.1293   8
   4 -14   0 23.7086 10.3705   1
   4 -14   0 66.0714 10.9277   6
   4  14   0 29.1507 10.0032   7
  -4  14   0 44.5192 10.2786   7
  -4  14   0 30.7261 9.95663   3
   4  14   0 52.1678 11.6453   9
   4  14   0 29.0539 6.17982   1
  -4  14   0 31.7475 9.93128   1
   4  14   0 36.4870 9.78531   5
   5 -14   0 86.9473 13.2475   6
   5 -14   0 91.1326 14.8090   1
  -5  14   0 72.4494 13.0743   1
   5  14   0 97.9991 9.79209   1
   5  14   0 118.053 14.3218   7
  -5  14   0 104.091 15.0631   3
  -5  14   0 77.7444 13.0521   7
   5  14   0 102.881 15.1405   9
   5  14   0 90.2688 13.2427   5
   6 -14   0 20.7688 12.4172   1
   6 -14   0 10.7119 9.12620   6
  -6  14   0 17.9282 10.9838   3
   6  14   0 30.0691 11.3911   9
  -6  14   0 15.2454 10.1033   7
  -6  14   0 9.42631 11.0654   1
   6  14   0 6.63791 11.4509   5
   6  14   0 7.53731 10.0567   2
   6  14   0 15.5963 9.82390   7
   6  14   0 18.2380 7.19102   1
   7 -14   0 5.62045 15.2371   1
   7 -14   0 2.47344 10.1815   6
  -7  14   0 6.18515 12.5466   1
   7  14   0 11.1589 7.79719   1
   7  14   0 19.5261 11.3608   2
   7  14   0 9.61296 10.5584   9
   7  14   0 6.08495 10.0315   7
  -7  14   0 21.1778 14.7073   3
  -7  14   0 6.79335 10.2231   7
   7  14   0 15.6307 12.0056   5
   8 -14   0 23.6883 12.8730   6
  -8  14   0 2.64986 13.0390   3
   8  14   0 9.16965 12.4434   5
   8  14   0 4.09816 12.2965   9
  -8  14   0 10.7644 15.8575   1
   8  14   0 12.8347 12.8562   2
   8  14   0 10.8919 9.44304   1
   9 -14   0 1.51672 15.4473   9
   9 -14   0 7.39797 14.0661   6
   9 -14   0 2.81665 12.3340   2
   9  14   0 0.81823 10.4565   1
   9  14   0 0.67034 14.7246   9
  -9  14   0 4.40220 18.3988   3
   9  14   0 18.7691 14.5763   2
   9  14   0 13.3979 14.4806   5
  -9  14   0 12.6923 18.2937   1
   0 -15   0 0.59985 6.04568   1
   0 -15   0 -2.9366 7.11150   6
   0  15   0 6.58770 8.82801   7
   0  15   0 1.39829 4.60515   1
   0  15   0 -1.0293 5.92199   5
   0  15   0 3.41006 4.95008   3
   1 -15   0 171.295 13.6284   1
   1 -15   0 146.073 14.8097   6
  -1  15   0 133.512 15.0524   7
  -1  15   0 176.446 13.7653   3
   1  15   0 164.541 12.3553   3
  -1  15   0 147.739 13.0771   5
  -1  15   0 154.358 13.0831   1
   1  15   0 169.969 16.6286   7
   1  15   0 144.725 11.3621   1
  -1  15   0 164.440 12.2135   1
   1  15   0 169.612 14.0583   5
   1  15   0 191.597 11.2713   1
   2 -15   0 213.657 17.5595   6
   2 -15   0 185.673 14.9155   1
  -2  15   0 187.065 17.0593   7
  -2  15   0 213.905 15.0066   1
   2  15   0 247.682 20.0870   9
   2  15   0 195.295 16.6616   7
   2  15   0 193.781 11.8329   1
   2  15   0 199.344 12.0643   1
  -2  15   0 203.245 15.7914   3
   2  15   0 186.314 16.2983   5
   2  15   0 203.823 14.3419   3
  -2  15   0 191.459 13.5654   5
   3 -15   0 98.1991 12.9260   1
  -3 -15   0 81.6210 6.41242   8
   3 -15   0 76.7226 11.6632   6
   3  15   0 76.1934 9.60309   3
   3  15   0 78.5442 7.24177   1
  -3  15   0 79.6092 6.32304   8
  -3  15   0 78.1405 11.4039   3
   3  15   0 71.3010 11.5442   5
  -3  15   0 67.3110 12.1615   7
   3  15   0 94.5129 14.5741   9
   3  15   0 82.6499 12.9030   7
  -3  15   0 90.4344 11.5750   1
   3  15   0 59.6427 7.30132   1
   4 -15   0 308.620 22.4142   6
   4 -15   0 314.439 22.2742   1
   4  15   0 330.429 22.5319   7
  -4  15   0 314.574 21.1947   7
  -4  15   0 321.179 21.5828   3
   4  15   0 315.625 16.2675   1
   4  15   0 302.934 22.2472   5
  -4  15   0 273.292 20.4202   1
   4  15   0 278.894 22.7294   9
   5 -15   0 306.790 23.9095   6
  -5  15   0 348.925 24.9249   3
   5  15   0 359.206 18.6371   1
   5  15   0 354.498 23.6874   7
  -5  15   0 383.224 24.5664   1
   5  15   0 407.415 25.8824   5
  -5  15   0 362.820 23.0378   7
   5  15   0 319.544 24.9002   9
   6 -15   0 110.069 16.4355   6
  -6  15   0 92.5946 16.0631   1
   6  15   0 112.565 11.5572   1
   6  15   0 98.9781 15.7480   9
   6  15   0 103.074 14.7613   7
   6  15   0 98.8625 15.3446   5
  -6  15   0 98.8804 16.7612   3
  -6  15   0 90.8949 14.9075   7
   7 -15   0 3.70615 10.7163   6
  -7  15   0 6.60665 14.5185   3
   7  15   0 8.58591 11.0465   7
   7  15   0 6.48931 13.4763   9
  -7  15   0 5.27519 14.0063   1
   7  15   0 -1.9546 11.3664   2
  -7  15   0 -1.5264 10.6590   7
   7  15   0 3.54820 7.57814   1
   7  15   0 10.8925 13.1210   5
   8 -15   0 16.8051 14.3892   6
   8  15   0 12.0121 14.7650   9
   8  15   0 14.3375 9.72174   1
  -8  15   0 20.5374 17.4540   1
   8  15   0 6.45883 14.5454   5
  -8  15   0 35.6185 16.5208   3
   8  15   0 32.4390 16.2265   2
   0 -16   0 854.832 41.8310   6
   0  16   0 961.702 42.4785   7
   0  16   0 922.270 36.6184   1
   0  16   0 944.290 39.8460   5
   0  16   0 923.755 39.3327   3
   1 -16   0 515.479 28.9878   6
   1  16   0 558.192 23.2319   1
   1  16   0 542.033 26.9906   5
   1  16   0 540.530 30.1395   7
  -1  16   0 504.890 26.4094   3
  -1  16   0 491.509 25.7578   5
   1  16   0 541.009 25.4223   3
  -1  16   0 519.037 24.4739   1
  -1  16   0 536.395 29.9468   7
   2 -16   0 358.264 24.1381   6
   2  16   0 382.778 23.5063   5
  -2  16   0 388.051 22.5265   3
   2  16   0 388.548 17.9010   1
   2  16   0 339.401 24.0024   7
  -2  16   0 388.442 21.1516   1
   2  16   0 363.678 20.6956   3
  -2  16   0 332.776 23.2084   7
  -2  16   0 367.652 20.7280   5
   3 -16   0 159.382 16.6734   6
   3  16   0 126.225 9.75095   1
  -3  16   0 121.783 15.3087   7
  -3  16   0 129.646 14.5126   3
   3  16   0 124.776 12.2719   3
   3  16   0 149.650 16.3896   7
   3  16   0 145.678 18.0864   9
  -3  16   0 141.949 14.4489   1
   3  16   0 110.759 15.4348   5
   4 -16   0 27.9491 9.92403   6
   4  16   0 29.1473 11.7580   7
  -4  16   0 31.6731 10.5076   1
   4  16   0 40.6255 6.97945   1
   4  16   0 47.4839 11.6784   5
  -4  16   0 26.4271 11.1113   7
  -4  16   0 28.1888 10.9453   3
   4  16   0 36.1126 11.4558   9
   5 -16   0 -6.1887 9.10641   6
  -5  16   0 1.76893 11.2771   7
  -5  16   0 -1.1735 9.71334   1
   5  16   0 -2.0314 9.53085   7
  -5  16   0 -5.5149 8.94726   3
   5  16   0 -0.9349 9.71815   5
   5  16   0 1.28840 5.47666   1
   5  16   0 7.32913 11.4701   9
   6 -16   0 124.813 17.5402   6
   6  16   0 134.479 19.3395   9
   6  16   0 123.647 11.9290   1
  -6  16   0 119.777 18.5026   3
  -6  16   0 93.1280 17.2796   1
   6  16   0 115.726 18.2481   5
   6  16   0 111.331 16.1290   7
  -6  16   0 109.901 16.5267   7
   7 -16   0 244.899 24.4416   6
   7  16   0 215.521 22.3980   5
   7  16   0 256.527 21.9432   7
  -7  16   0 252.452 25.1100   1
  -7  16   0 213.438 24.6948   3
   7  16   0 231.821 24.0083   9
   7  16   0 229.353 17.1104   1
   8 -16   0 64.7732 17.5562   6
   8  16   0 46.2402 16.4044   9
  -8  16   0 48.2764 18.8759   1
   8  16   0 27.2140 16.9669   5
   8  16   0 65.3707 17.0374   2
   8  16   0 53.8983 11.9356   1
  -8  16   0 24.7839 18.7880   3
   0 -17   0 -0.0195 7.04275   6
   0  17   0 -3.1984 5.69475   1
   0  17   0 -3.2314 9.18715   7
   0  17   0 -4.2600 5.91649   3
   0  17   0 3.10634 8.36359   5
   1 -17   0 67.0509 12.5365   6
  -1 -17   0 77.4484 13.2648   6
   1  17   0 98.6508 14.8194   7
   1  17   0 86.4407 12.7742   5
  -1  17   0 76.2554 10.2062   1
   1  17   0 75.5917 8.63398   1
   1  17   0 61.8147 9.60758   3
  -1  17   0 82.5665 14.1324   7
  -1  17   0 77.6640 11.2819   3
  -1  17   0 94.7282 12.1287   5
   2 -17   0 297.851 22.3350   6
  -2  17   0 261.721 17.4940   5
  -2  17   0 248.071 16.9409   1
   2  17   0 247.932 16.7486   3
  -2  17   0 251.136 18.6951   3
   2  17   0 281.508 23.0648   7
   2  17   0 275.122 14.8372   1
   2  17   0 282.099 20.2839   5
  -2  17   0 270.937 21.7922   7
   3 -17   0 105.470 14.6291   6
   3  17   0 151.231 16.9164   5
  -3  17   0 134.303 17.0420   7
   3  17   0 171.043 18.9697   9
   3  17   0 137.718 10.2064   1
  -3  17   0 123.549 14.0556   1
   3  17   0 143.148 13.2530   3
  -3  17   0 118.996 14.4037   3
   3  17   0 146.436 17.3912   7
   4 -17   0 46.9853 12.9281   6
  -4  17   0 64.5126 13.2303   1
  -4  17   0 76.6740 14.6046   3
  -4  17   0 63.1356 14.6699   7
   4  17   0 73.7514 14.6669   9
   4  17   0 90.4922 8.83421   1
   4  17   0 92.3055 15.5619   7
   4  17   0 85.1420 15.3871   5
   5 -17   0 166.927 19.2737   6
   5  17   0 147.814 11.6853   1
   5  17   0 168.718 19.9177   5
  -5  17   0 155.168 18.6669   3
   5  17   0 94.8347 17.8017   9
  -5  17   0 118.115 17.2064   1
  -5  17   0 115.902 16.8544   7
   5  17   0 131.988 17.7832   7
   6 -17   0 5.40011 12.3068   6
   6  17   0 6.23057 6.82341   1
  -6  17   0 5.87353 13.0339   7
  -6  17   0 -0.5450 13.4225   1
   6  17   0 -6.4835 10.9577   9
  -6  17   0 -0.4047 13.1242   3
   6  17   0 -1.9101 11.8896   7
   6  17   0 3.39310 11.4595   5
   7 -17   0 7.49195 12.7056   6
   7  17   0 5.09156 15.2222   5
   7  17   0 2.68751 12.9486   7
   7  17   0 6.92702 8.06424   1
  -7  17   0 -7.8364 15.4268   3
   7  17   0 10.5411 15.0155   9
  -7  17   0 0.28112 15.2852   1
   8 -17   0 14.0959 15.6550   6
  -8  17   0 13.6176 18.4996   3
   8  17   0 29.5147 16.6059   5
  -8  17   0 30.5601 18.3792   1
   8  17   0 4.46761 15.4349   9
   8  17   0 15.8604 10.1978   1
   0 -18   0 554.026 31.1768   6
   0  18   0 502.793 31.2873   7
   0  18   0 492.225 28.5948   5
   0  18   0 510.384 26.6963   3
   0  18   0 524.034 24.7292   1
  -1 -18   0 37.6436 11.3997   6
   1 -18   0 45.2073 11.7966   6
   1  18   0 66.8804 16.0013   7
  -1  18   0 73.9956 15.4050   7
  -1  18   0 50.2625 10.3665   3
   1  18   0 42.5144 9.02168   3
  -1  18   0 46.7105 10.8430   5
  -1  18   0 64.8081 10.0747   1
   1  18   0 33.3588 7.42822   1
   1  18   0 50.8566 12.5538   5
   2 -18   0 25.2022 10.7916   6
   2  18   0 6.30595 11.6372   7
   2  18   0 9.97461 9.57785   5
   2  18   0 9.92673 7.09750   3
  -2  18   0 8.51866 8.02970   1
   2  18   0 13.8589 6.05722   1
  -2  18   0 22.5793 13.6538   7
  -2  18   0 4.76725 7.80387   3
  -2  18   0 23.6136 8.63694   5
   3 -18   0 45.6219 12.7877   6
  -3  18   0 72.3807 12.6005   1
   3  18   0 53.8014 14.2435   9
   3  18   0 44.0661 9.52979   3
   3  18   0 49.1596 13.9495   5
  -3  18   0 33.4474 13.5927   7
   3  18   0 52.7080 14.5410   7
   3  18   0 57.7239 7.97429   1
  -3  18   0 40.7024 11.9466   3
   4 -18   0 10.6237 10.1718   6
   4  18   0 -1.1998 5.30349   1
  -4  18   0 4.83615 9.82256   3
  -4  18   0 -2.9701 12.6918   7
  -4  18   0 2.43743 9.80987   1
   4  18   0 3.86720 11.5246   7
   4  18   0 -1.1462 10.2658   5
   4  18   0 -2.0914 11.3988   9
   5 -18   0 5.88339 10.5645   6
  -5  18   0 2.08193 13.3295   3
   5  18   0 -1.4139 5.82394   1
  -5  18   0 -1.8802 12.3135   1
   5  18   0 6.03755 14.0324   9
   5  18   0 8.17058 12.0203   5
  -5  18   0 4.87524 13.3133   7
   5  18   0 2.57373 12.2008   7
   6 -18   0 2.34326 13.0786   6
  -6  18   0 -2.5664 13.5426   7
   6  18   0 -0.5639 12.1832   9
   6  18   0 14.9057 15.3714   5
  -6  18   0 6.38027 13.6097   3
   6  18   0 -0.1028 6.77442   1
  -6  18   0 -3.5262 14.1034   1
   6  18   0 -0.5208 13.4546   7
   7 -18   0 41.9858 16.8601   6
   7  18   0 70.2385 18.9980   5
   7  18   0 63.1762 10.6298   1
  -7  18   0 49.5636 18.1600   1
  -7  18   0 44.0315 19.0112   3
   7  18   0 16.2985 16.9984   9
   0 -19   0 2.42780 8.66653   6
   0  19   0 0.35468 13.8791   7
   0  19   0 9.78775 7.34955   1
   0  19   0 -0.5622 6.88330   3
   0  19   0 6.84001 10.2120   5
  -1 -19   0 49.1315 13.2151   6
   1 -19   0 20.6394 10.0311   6
  -1  19   0 35.7236 9.82284   3
  -1  19   0 36.6575 11.4440   5
  -1  19   0 41.0356 9.90457   1
   1  19   0 31.8132 14.0748   7
   1  19   0 22.0380 11.4932   5
  -1  19   0 57.4495 16.5978   7
   1  19   0 21.9156 8.44863   3
   1  19   0 40.1674 8.16499   1
   2 -19   0 88.9178 15.1075   6
   2  19   0 106.304 10.0096   1
   2  19   0 131.026 17.7212   7
  -2  19   0 107.186 13.9942   5
   2  19   0 110.963 13.1326   3
   2  19   0 111.006 16.0091   5
  -2  19   0 137.113 19.9817   7
  -2  19   0 123.685 13.9714   1
  -2  19   0 107.638 14.4299   3
   3 -19   0 280.694 23.2954   6
  -3  19   0 242.554 23.6764   7
  -3  19   0 254.631 21.5557   3
  -3  19   0 205.771 19.0497   1
   3  19   0 246.515 24.2425   7
   3  19   0 278.800 23.2150   5
   3  19   0 220.661 14.0836   1
   4 -19   0 331.712 26.7889   6
   4  19   0 352.288 17.4694   1
   4  19   0 304.880 26.3260   7
   4  19   0 377.429 30.9489   9
   4  19   0 341.299 27.0279   5
  -4  19   0 353.793 25.5837   1
  -4  19   0 340.753 25.6995   3
  -4  19   0 314.571 26.8105   7
   5 -19   0 157.876 20.8798   6
  -5  19   0 144.009 19.4694   3
   5  19   0 151.904 22.8899   9
  -5  19   0 127.867 19.0178   1
   5  19   0 173.949 12.0109   1
   5  19   0 148.482 19.9793   7
   5  19   0 149.402 21.5757   5
  -5  19   0 128.392 19.7885   7
   6 -19   0 52.6251 16.6385   6
  -6  19   0 46.5622 17.8037   1
   6  19   0 66.4465 9.62958   1
  -6  19   0 91.2385 18.5134   3
   6  19   0 52.0328 17.3235   5
  -6  19   0 66.1225 17.7855   7
   6  19   0 76.4140 20.7403   9
   6  19   0 57.3135 17.4572   7
   0 -20   0 293.051 24.1352   6
   0  20   0 330.007 22.8012   5
   0  20   0 270.554 18.3459   1
   0  20   0 324.656 21.7412   3
   0  20   0 321.454 25.6438   7
   1 -20   0 229.880 21.3234   6
  -1 -20   0 180.661 19.8831   6
   1  20   0 201.159 20.8362   7
   1  20   0 195.850 19.5654   5
  -1  20   0 203.280 18.3723   5
   1  20   0 166.567 13.7519   1
  -1  20   0 222.386 18.5455   3
  -1  20   0 182.389 22.2088   7
  -1  20   0 176.142 15.6308   1
   1  20   0 195.844 17.2227   3
   2 -20   0 325.910 26.3376   6
  -2 -20   0 368.458 27.1998   6
  -2  20   0 326.570 22.0686   1
  -2  20   0 303.709 23.3988   3
  -2  20   0 389.044 28.9677   7
  -2  20   0 354.472 23.7052   5
   2  20   0 362.483 18.2145   1
   2  20   0 390.341 29.0118   7
   2  20   0 357.479 25.7674   5
   2  20   0 295.866 22.0991   3
   3 -20   0 1.71562 11.5393   6
  -3  20   0 2.34840 11.3024   3
  -3  20   0 6.72998 10.3643   1
   3  20   0 -5.9739 13.9835   7
  -3  20   0 4.50762 13.4490   7
   3  20   0 0.80101 10.9889   5
   3  20   0 0.77516 5.97123   1
   4 -20   0 -0.1809 12.4796   6
   4  20   0 2.98942 12.1258   5
  -4  20   0 2.53022 14.0238   7
  -4  20   0 5.75243 11.8001   1
   4  20   0 12.1560 14.6554   7
   4  20   0 7.90193 6.44571   1
  -4  20   0 12.2800 13.5460   3
   4  20   0 5.64709 15.2640   9
   5 -20   0 19.9647 14.3938   6
   5  20   0 0.56547 13.2555   5
   5  20   0 19.6149 7.13191   1
   5  20   0 21.9446 15.6517   7
  -5  20   0 15.4989 15.0253   1
  -5  20   0 22.5302 13.9681   3
  -5  20   0 1.61300 16.3709   7
   5  20   0 27.9521 15.5746   9
   6 -20   0 8.34581 14.0065   6
  -6  20   0 4.89688 14.7666   3
   6  20   0 8.23074 18.7283   9
  -6  20   0 19.7716 15.8320   1
   6  20   0 16.4075 7.42234   1
  -6  20   0 18.8823 17.7549   7
   6  20   0 6.29974 15.4347   5
   6  20   0 10.0773 16.5672   7
   0 -21   0 -6.6263 11.5341   6
   0  21   0 -4.3289 15.2518   7
   0  21   0 3.08688 8.37161   1
   0  21   0 1.25797 10.0232   5
   0  21   0 2.81101 9.23010   3
  -1 -21   0 0.39209 10.1580   6
   1 -21   0 -0.0799 10.8529   6
   1  21   0 11.0917 9.17373   3
  -1  21   0 2.69488 10.1831   3
  -1  21   0 3.52354 8.98020   1
   1  21   0 8.74228 17.1015   7
   1  21   0 9.87230 7.86311   1
   1  21   0 2.10345 12.7001   5
  -1  21   0 12.9465 15.3841   7
  -1  21   0 3.85839 9.75886   5
   2 -21   0 -0.2449 12.5186   6
  -2 -21   0 -1.0726 12.7548   6
  -2  21   0 5.22683 10.0396   1
   2  21   0 0.95330 12.2974   5
  -2  21   0 -1.5314 9.32540   5
  -2  21   0 5.59020 14.5040   7
   2  21   0 -1.6734 6.91911   1
  -2  21   0 -1.7248 9.56116   3
   2  21   0 -6.9462 14.9276   7
   3 -21   0 -1.6794 12.7722   6
  -3  21   0 -4.2429 14.0508   7
   3  21   0 2.37764 6.51403   1
  -3  21   0 3.91970 11.2819   3
   3  21   0 7.30430 13.7813   5
  -3  21   0 -1.5555 11.7294   1
   3  21   0 0.44679 14.1033   7
   4 -21   0 -0.4734 11.8907   6
  -4  21   0 1.10646 12.2493   1
  -4  21   0 -4.4706 14.0649   3
   4  21   0 -5.4305 13.3306   5
   4  21   0 -2.7248 6.04999   1
   4  21   0 7.92899 16.2150   7
  -4  21   0 12.4913 16.0088   7
   5 -21   0 13.0134 15.3302   6
   5  21   0 7.81903 17.6801   9
   5  21   0 26.0869 17.6509   7
  -5  21   0 8.37973 14.1471   3
  -5  21   0 14.9424 18.4200   7
  -5  21   0 12.3558 15.7936   1
   5  21   0 -0.4680 15.3712   5
   0 -22   0 124.498 19.1605   6
   0  22   0 123.330 22.2001   7
   0  22   0 130.448 16.5259   3
   0  22   0 152.514 14.8187   1
   0  22   0 151.909 18.6739   5
   1 -22   0 247.068 24.6966   6
  -1 -22   0 199.892 22.8056   6
   1  22   0 242.049 25.7402   7
  -1  22   0 236.262 28.0643   7
   1  22   0 253.259 16.6096   1
  -1  22   0 203.704 20.6727   5
  -1  22   0 224.700 18.6236   1
  -1  22   0 215.628 20.5928   3
   1  22   0 313.777 25.0568   5
   2 -22   0 116.511 18.7518   6
  -2 -22   0 96.8689 19.4427   6
   2  22   0 105.957 11.2514   1
  -2  22   0 113.355 23.4197   7
   2  22   0 123.734 21.5213   7
  -2  22   0 98.1264 15.9746   5
  -2  22   0 83.9907 14.7554   1
  -2  22   0 83.7618 15.9175   3
   2  22   0 109.340 18.7072   5
  -3 -22   0 62.0634 17.3268   6
   3 -22   0 51.9286 17.3226   6
  -3  22   0 75.5739 16.1090   3
  -3  22   0 45.8159 19.5205   7
   3  22   0 53.7031 18.1874   5
   3  22   0 62.0748 9.15351   1
  -3  22   0 64.1685 15.3651   1
   3  22   0 20.8366 17.7786   7
   4 -22   0 36.1651 17.3002   6
  -4  22   0 28.1561 15.9737   3
  -4  22   0 35.0747 16.0201   1
  -4  22   0 22.3915 18.4198   7
   4  22   0 58.8092 21.2507   7
   4  22   0 34.7803 18.4033   5
   0 -23   0 -5.2335 14.1595   6
   0  23   0 6.83494 17.6811   7
   0  23   0 -2.3938 9.57800   1
   0  23   0 -2.6779 13.9782   5
  -1 -23   0 -1.3052 12.7187   6
   1 -23   0 5.99583 13.8284   6
  -1  23   0 -1.3660 11.2090   3
  -1  23   0 -0.0627 10.4197   1
   1  23   0 3.90355 15.0360   5
  -1  23   0 1.65690 11.7504   5
   1  23   0 2.83786 8.93805   1
   1  23   0 5.55760 18.9320   7
  -1  23   0 4.81584 16.6629   7
  -2 -23   0 38.3215 15.6304   6
   2 -23   0 21.9099 16.4020   6
  -2  23   0 59.8973 15.5149   3
  -2  23   0 35.3553 13.5396   1
   2  23   0 58.2461 16.7374   5
   2  23   0 39.4594 9.46499   1
   2  23   0 61.2099 22.2853   7
  -2  23   0 52.2582 20.5163   7
   3 -23   0 11.5493 14.6812   6
  -3 -23   0 12.8774 15.4063   6
   3  23   0 8.89154 15.6389   5
  -3  23   0 20.3944 21.2547   7
   3  23   0 13.6017 7.80657   1
   3  23   0 16.7373 20.6955   7
  -3  23   0 8.06656 13.5443   3
  -3  23   0 19.2757 14.3937   1
   0 -24   0 113.894 20.3627   6
   0  24   0 115.729 15.1018   1
   0  24   0 113.105 19.5519   5
   0  24   0 104.044 25.1886   7
  11   0  -1 8.63462 14.9974   1
  11   0  -1 -4.0208 12.1272   6
  11   0  -1 -8.6062 13.4209   2
  11   0  -1 -4.6138 15.7093   9
  10   0  -1 -0.1266 10.3433   2
  10   0  -1 -4.1305 12.0852   9
  10   0  -1 5.03750 12.7852   1
  10   0  -1 -2.8943 10.4705   6
   9   0  -1 3.15161 6.70240   5
   9   0  -1 5.13578 10.5561   9
   9   0  -1 6.11549 9.36427   2
   9   0  -1 -5.0792 8.27941   6
   9   0  -1 -5.5456 10.6058   1
  -9   0   1 5.55205 10.9027   1
  -8   0   1 -3.3428 5.63497   4
   8   0  -1 7.23056 9.05662   9
   8   0  -1 2.45357 5.57239   5
   8   0  -1 0.20917 7.34501   6
   8   0  -1 3.13416 9.70996   1
  -8   0   1 6.09990 8.97578   1
   8   0  -1 1.78296 8.10210   2
   7   0  -1 5.46966 7.72899   1
  -7   0   1 6.06715 7.79724   1
   7   0  -1 0.54295 6.38169   6
   7   0  -1 7.80174 8.09755   9
  -7   0   1 -4.0087 4.70521   4
   7   0  -1 2.80945 6.83696   2
  -6   0   1 0.47802 4.14932   4
   6   0  -1 2.86681 5.40257   2
  -6   0   1 1.99630 5.75374   1
   6   0  -1 -0.4392 5.10727   6
   6   0  -1 0.08116 5.93714   1
   6   0  -1 1.26935 6.34165   9
  -5   0   1 -3.2999 4.37174   1
   5   0  -1 0.48470 4.87979   1
   5   0  -1 3.07899 4.23955   6
  -5   0   1 -1.1623 3.37550   4
   5   0  -1 2.33257 3.84830   4
   5   0  -1 2.85174 5.04166   1
   5   0  -1 -2.6683 3.75641   2
   5   0  -1 -3.8321 4.44873   9
   4   0  -1 0.65558 3.48634   6
   4   0  -1 2.13055 3.91761   9
   4   0  -1 3.60443 4.32662   1
   4   0  -1 1.02807 3.02555   4
  -4   0   1 3.16656 3.82481   1
  -4   0   1 -3.0014 3.47895   6
   4   0  -1 -1.8672 3.58452   2
  -4   0   1 -0.0267 2.97824   4
   4   0  -1 0.55048 3.89838   1
  -3   0   1 -0.3606 2.84237   1
  -3   0   1 0.36778 3.35759   9
   3   0  -1 -1.0164 2.54151   6
   3   0  -1 -2.9589 2.81766   1
  -3   0   1 -1.1705 2.66215   2
   3   0  -1 -4.6448 2.99255   9
   3   0  -1 -2.7759 2.72891   2
   3   0  -1 0.33545 3.06917   1
  -3   0   1 -0.8737 3.31987   1
   3   0  -1 1.20649 2.37903   4
  -3   0   1 -0.5080 2.56486   6
  -3   0   1 -0.3503 2.24369   4
  -2   0   1 1.07510 1.91212   4
   2   0  -1 -0.5956 1.72189   6
   2   0  -1 -2.9146 2.05722   1
   2   0  -1 4.73229 2.04825   4
  -2   0   1 -2.2473 1.91321   9
   2   0  -1 -0.8835 2.14550   2
  -2   0   1 1.55062 2.15660   1
   2   0  -1 -0.6098 2.03219   9
  -2   0   1 4.25233 2.27996   2
  -2   0   1 -0.9488 1.99229   1
  -2   0   1 -2.4918 1.57960   6
   2   0  -1 -0.2446 1.93631   1
   1   0  -1 0.00779 1.23234   9
  -1   0   1 -1.1829 1.06791   8
   1   0  -1 -0.4719 0.77494   6
  -1   0   1 -0.0904 1.06198   9
   1   0  -1 -0.3512 1.07542   2
  -1   0   1 1.95892 1.17901   4
   1   0  -1 -0.8258 0.98990   1
  -1   0   1 -0.4641 0.57412   5
  -1   0   1 -0.4517 0.96481   1
  -1   0   1 0.51612 1.29003   2
   1   0  -1 0.89057 1.11447   4
  -1   0   1 -0.0560 0.73837   6
  -1   0   1 -0.1159 1.17621   1
   1   0  -1 -0.1938 0.63373   5
   1   0   1 -2.4565 1.27395   9
   1   0   1 -4.1347 1.46988   6
  -1   0  -1 -1.9042 1.40680   1
  -1   0  -1 0.67873 1.42241   9
   1   0   1 -1.1627 1.42875   1
  -1   0  -1 -1.9288 0.87062   2
   1   0   1 -1.9286 1.53571   1
   1   0   1 -3.0515 0.79803   2
  -1   0  -1 -0.0764 1.64768   1
  -1   0  -1 -2.1842 1.36171   6
   2   0   1 -1.6725 2.32157   9
  -2   0  -1 -2.5104 2.27510   9
  -2   0  -1 -1.0716 2.42645   1
  -2   0  -1 -1.9934 2.21316   1
   2   0   1 -0.8313 1.63886   2
   2   0   1 -0.0788 1.47862   4
  -2   0  -1 -6.1790 2.14005   6
   2   0   1 1.83629 2.45790   1
  -2   0  -1 0.38716 1.80971   2
   2   0   1 -0.3757 2.41522   1
   2   0   1 -2.9735 2.12675   6
   3   0   1 -0.2332 2.99881   1
  -3   0  -1 2.02206 3.17019   9
   3   0   1 2.85177 3.40569   6
   3   0   1 -1.2927 1.76999   4
  -3   0  -1 -0.6884 3.40602   1
   3   0   1 0.76059 2.28480   2
  -3   0  -1 -4.2047 2.92010   6
   3   0   1 -4.2259 2.96038   1
  -3   0  -1 -0.3611 2.37585   2
   3   0   1 -0.4143 2.88903   9
  -3   0  -1 -1.0758 2.76637   1
   4   0   1 1.31246 4.03630   1
  -4   0  -1 3.83079 3.60292   2
   4   0   1 -2.3878 4.17005   9
   4   0   1 1.60438 4.48266   1
  -4   0  -1 -2.0773 3.69924   1
   4   0   1 0.25271 3.20175   2
   4   0   1 -2.0236 2.55586   4
   4   0   1 -3.4058 3.49358   6
   5   0   1 -3.3075 5.26473   1
   5   0   1 -2.0992 4.28114   9
   5   0   1 0.13279 3.32337   4
   5   0   1 -2.6553 5.45205   1
   5   0   1 -2.5444 4.50129   6
  -5   0  -1 -3.9928 4.95206   1
   5   0   1 -1.5411 3.93205   2
  -6   0  -1 2.55191 5.64457   1
   6   0   1 -2.4115 4.68038   2
   6   0   1 -1.1424 5.70980   6
   6   0   1 0.90627 6.10839   1
   6   0   1 -1.3002 5.51612   9
  -7   0  -1 6.89175 7.30908   1
   7   0   1 -2.8647 5.90457   2
   7   0   1 -1.0013 6.39261   6
   7   0   1 -3.7547 7.26318   9
   7   0   1 -4.8912 7.09167   1
   8   0   1 -0.6938 7.48060   6
   8   0   1 5.66976 7.30699   2
   8   0   1 10.5819 9.85236   9
  -8   0  -1 2.22884 8.48795   1
   8   0   1 4.31611 8.77232   1
  -9   0  -1 -1.9100 9.94053   1
   9   0   1 -2.8636 10.7224   1
   9   0   1 -3.3142 8.74172   2
   9   0   1 4.87881 11.3963   9
   9   0   1 2.48376 9.29033   6
  10   0   1 0.75717 13.3253   9
  10   0   1 -7.1827 10.1966   6
  10   0   1 -2.4267 13.3784   1
  10   0   1 -2.8518 10.5480   2
  11   0   1 -5.0693 15.5449   1
  11   0   1 -2.4258 13.7071   6
  11   0   1 -6.8428 15.1396   9
  11   0   1 -6.0072 12.6919   2
  11  -1  -1 274.206 29.0877   9
  11  -1  -1 265.711 25.2510   2
  11  -1  -1 269.138 25.0886   6
  11  -1  -1 263.948 29.4509   1
  11   1  -1 288.040 29.0319   1
  11   1  -1 271.668 28.4951   9
  11   1  -1 280.445 25.0660   6
  11   1  -1 267.244 25.2674   2
  10  -1  -1 316.322 25.2869   2
  10  -1  -1 350.896 25.7637   6
  10  -1  -1 327.330 28.2349   9
  10  -1  -1 306.325 28.3710   1
  10   1  -1 353.934 28.9369   9
  10   1  -1 350.486 28.4673   1
  10   1  -1 332.654 25.9304   2
  10   1  -1 365.446 25.9862   6
   9  -1  -1 426.649 29.7031   9
   9  -1  -1 399.093 26.9619   6
   9  -1  -1 448.260 27.5341   2
   9  -1  -1 498.967 31.8833   1
   9   1  -1 461.135 28.1067   2
   9   1  -1 470.240 23.6770   5
  -9   1   1 465.033 29.5334   1
   9   1  -1 427.635 29.1509   1
   9   1  -1 459.093 27.3532   6
   9   1  -1 406.476 29.4197   9
   8  -1  -1 33.3840 7.15091   5
  -8  -1   1 35.9019 10.7724   1
   8  -1  -1 44.3034 11.9532   9
   8  -1  -1 50.9361 10.3886   6
  -8  -1   1 26.8309 6.96502   4
   8  -1  -1 39.7111 10.1423   2
   8  -1  -1 24.6803 10.5868   1
  -8   1   1 32.1972 10.6101   1
   8   1  -1 30.5089 9.72359   2
   8   1  -1 42.2129 7.72716   5
   8   1  -1 33.6471 10.4991   9
  -8   1   1 26.8763 7.80794   4
   8   1  -1 47.2189 12.1751   1
   8   1  -1 23.2934 9.10024   6
  -7  -1   1 246.483 17.8115   1
   7  -1  -1 218.689 16.7102   2
   7  -1  -1 225.761 18.6388   9
   7  -1  -1 250.995 17.4897   6
  -7  -1   1 259.780 14.3954   4
   7  -1  -1 262.964 19.6537   1
   7   1  -1 246.614 18.7370   9
   7   1  -1 257.582 17.6955   2
   7   1  -1 251.482 18.9577   1
  -7   1   1 252.852 18.4285   1
  -7   1   1 260.759 15.4704   4
   7   1  -1 279.300 17.6667   6
   7   1  -1 221.749 14.3949   5
  -6  -1   1 97.3783 10.5588   1
   6  -1  -1 117.660 12.2823   9
   6  -1  -1 93.9180 10.1658   6
   6  -1  -1 81.1791 9.70016   2
   6  -1  -1 84.3934 11.3148   1
  -6  -1   1 117.635 8.70665   4
   6   1  -1 119.519 12.1612   9
  -6   1   1 93.1096 9.03052   4
  -6   1   1 104.915 11.3261   1
   6   1  -1 101.776 10.7464   2
   6   1  -1 103.912 11.2080   1
   6   1  -1 93.8229 10.1103   6
   6   1  -1 105.676 11.3251   1
  -5  -1   1 59.9093 5.91354   4
   5  -1  -1 47.3877 7.61593   9
   5  -1  -1 39.9503 7.35688   1
   5  -1  -1 49.2391 7.04996   6
   5  -1  -1 40.1669 7.93846   1
  -5  -1   1 49.8859 6.99731   1
   5  -1  -1 34.5907 6.25669   2
   5   1  -1 41.4704 6.68042   6
   5   1  -1 59.7615 7.67500   1
   5   1  -1 51.7306 5.72847   4
   5   1  -1 43.9979 7.64695   9
   5   1  -1 38.9236 6.91042   1
  -5   1   1 47.7099 7.67812   1
   5   1  -1 52.0400 7.22630   2
  -5   1   1 51.7885 6.34327   4
  -4  -1   1 254.795 13.3358   6
   4  -1  -1 244.673 13.3352   2
  -4  -1   1 251.063 13.5671   1
   4  -1  -1 227.726 12.5059   4
  -4  -1   1 249.450 11.8071   4
   4  -1  -1 241.823 14.3542   1
   4  -1  -1 260.900 14.5671   9
   4  -1  -1 264.333 13.4978   6
   4  -1  -1 228.300 13.6145   1
   4   1  -1 243.848 13.0887   6
   4   1  -1 225.476 12.7670   1
   4   1  -1 246.236 13.3694   2
   4   1  -1 230.940 14.0750   9
  -4   1   1 252.225 13.1083   6
   4   1  -1 251.186 14.0210   1
   4   1  -1 247.699 11.5967   4
  -4   1   1 295.597 12.9629   4
  -4   1   1 239.903 13.9399   1
   3  -1  -1 380.161 15.9147   6
  -3  -1   1 386.358 15.8650   6
  -3  -1   1 376.058 16.1112   1
   3  -1  -1 356.823 16.8162   9
   3  -1  -1 351.846 15.9290   1
  -3  -1   1 368.410 15.9214   1
  -3  -1   1 368.136 16.1807   2
   3  -1  -1 328.668 15.5224   4
  -3  -1   1 380.021 14.9417   4
   3  -1  -1 383.518 17.1725   1
   3  -1  -1 368.833 16.3000   2
  -3  -1   1 364.566 16.6941   9
   3   1  -1 369.658 15.8067   1
   3   1  -1 344.466 16.6474   9
   3   1  -1 397.921 16.6018   2
   3   1  -1 390.437 16.7062   1
  -3   1   1 346.932 16.4471   1
  -3   1   1 376.324 15.5255   4
  -3   1   1 367.382 16.6689   1
  -3   1   1 384.969 15.7330   6
   3   1  -1 376.194 14.6355   4
   3   1  -1 383.896 16.0161   6
  -2  -1   1 5116.47 168.187   4
   2  -1  -1 5149.39 169.815   1
   2  -1  -1 4903.00 168.845   4
  -2  -1   1 5118.86 168.870   1
   2  -1  -1 4944.45 168.531   6
   2  -1  -1 4982.62 169.263   9
  -2  -1   1 5318.87 167.335   7
  -2  -1   1 5115.58 168.952   1
  -2  -1   1 5111.18 168.625   6
  -2  -1   1 5054.95 169.260   9
   2  -1  -1 5175.47 169.103   2
  -2  -1   1 4913.72 168.988   2
   2  -1  -1 5095.99 169.401   1
   2   1  -1 4865.26 169.113   9
   2   1  -1 4824.13 168.823   1
  -2   1   1 5074.93 168.460   6
  -2   1   1 5062.93 168.956   4
   2   1  -1 4996.28 168.067   4
  -2   1   1 5051.27 169.473   1
  -2   1   1 4738.57 169.349   1
   2   1  -1 4954.60 168.185   5
   2   1  -1 5044.01 169.095   2
   2   1  -1 4950.43 168.493   6
  -1  -1   1 995.586 32.6272   1
  -1  -1   1 990.532 32.4002   5
   1  -1  -1 930.628 32.5286   6
  -1  -1   1 973.184 32.6305   6
  -1  -1   1 937.847 33.0258   8
  -1  -1   1 926.849 32.9027   9
  -1  -1   1 953.789 32.5364   1
  -1  -1   1 950.647 32.6002   7
  -1  -1   1 928.003 32.8886   2
  -1  -1   1 968.452 32.6954   4
   1  -1  -1 952.538 33.1115   1
   1  -1  -1 959.445 32.2644   1
   1  -1  -1 949.666 32.4386   4
  -1   1   1 943.171 32.3849   4
   1   1  -1 916.466 32.1826   1
   1   1  -1 914.243 32.8644   9
   1   1  -1 936.586 32.6290   7
   1   1  -1 914.298 32.9183   2
  -1   1   1 917.393 32.6794   8
  -1   1   1 945.735 32.5720   1
  -1   1   1 950.704 32.4789   6
   1   1  -1 971.290 32.2764   5
  -1   1   1 967.372 32.1918   1
   1   1  -1 937.294 32.6391   4
   0  -1  -1 1606.99 53.8057   1
   0   1   1 1585.50 53.4558   4
   0   1  -1 1601.46 53.5651   9
   0   1  -1 1614.00 53.6033   3
   0   1  -1 1514.65 53.7441   8
   0   1  -1 1569.56 52.9567   1
   0   1  -1 1591.39 53.7286   7
   0   1  -1 1616.05 53.0861   2
  -1  -1  -1 381.123 13.4980   2
   1  -1   1 366.254 12.7719   7
  -1  -1  -1 393.793 14.1008   6
  -1  -1  -1 375.479 13.9445   9
  -1  -1  -1 373.725 13.8360   1
   1  -1   1 370.567 14.1379   6
   1  -1   1 383.700 14.0052   1
  -1  -1  -1 375.050 14.1263   1
   1  -1   1 366.372 13.6129   1
  -1   1  -1 350.349 13.9667   6
   1   1   1 369.695 13.8876   9
  -1   1  -1 385.895 13.8255   1
   1   1   1 355.354 14.1011   6
  -1   1  -1 380.573 14.1471   1
  -1   1  -1 369.566 13.0467   7
   1   1   1 352.162 13.6406   1
   1   1   1 382.176 13.4743   2
   1   1   1 358.840 13.9995   1
   2  -1   1 2153.21 71.6119   2
  -2  -1  -1 2174.68 72.7373   1
   2  -1   1 2079.97 71.0288   6
   2  -1   1 2100.99 72.6601   1
  -2  -1  -1 2092.32 70.9325   9
  -2  -1  -1 1998.70 70.9659   1
  -2  -1  -1 2041.28 71.8234   2
   2  -1   1 2132.50 70.8160   7
   2  -1   1 2144.97 71.1098   9
   2  -1   1 2156.21 71.6222   1
   2  -1   1 2055.38 71.8004   4
  -2  -1  -1 2062.91 70.9900   6
   2   1   1 2111.15 71.0149   9
  -2   1  -1 2166.81 71.8177   6
   2   1   1 2014.45 71.0528   1
   2   1   1 2140.26 70.6294   4
  -2   1  -1 2199.53 73.1627   1
   2   1   1 2170.57 71.9796   2
  -2   1  -1 2041.16 71.5133   1
   2   1   1 2030.96 70.9965   6
   2   1   1 2064.56 72.5691   1
   3  -1   1 832.573 32.0621   6
   3  -1   1 844.016 31.3768   1
   3  -1   1 830.260 32.3370   1
   3  -1   1 854.333 30.6348   2
   3  -1   1 860.286 32.4675   9
  -3  -1  -1 808.884 31.4393   1
   3  -1   1 861.505 29.1129   7
  -3  -1  -1 818.776 30.7179   2
   3  -1   1 844.253 30.3372   4
  -3  -1  -1 803.921 32.2379   1
  -3  -1  -1 848.084 32.1879   6
  -3  -1  -1 777.358 31.9937   9
  -3   1  -1 848.493 32.0992   1
  -3   1  -1 856.827 31.8502   6
  -3   1  -1 868.734 32.2987   1
   3   1   1 840.271 29.3817   4
   3   1   1 809.257 31.6489   1
   3   1   1 872.371 32.3179   9
   3   1   1 862.324 32.1877   6
   3   1   1 843.020 30.8039   2
   3   1   1 884.365 32.6085   1
   4  -1   1 3439.10 118.960   9
  -4  -1  -1 3493.85 115.968   1
   4  -1   1 3333.94 116.804   1
   4  -1   1 3337.21 117.322   4
   4  -1   1 3528.11 117.565   2
   4  -1   1 3412.03 117.519   6
   4  -1   1 3357.50 116.747   1
  -4   1  -1 3578.10 116.201   1
   4   1   1 3359.25 116.524   1
   4   1   1 3334.74 116.865   6
   4   1   1 3535.55 116.422   2
   4   1   1 3336.47 116.045   4
   4   1   1 3509.87 116.888   1
   4   1   1 3359.74 118.673   9
   5  -1   1 1007.64 40.0154   9
   5  -1   1 945.943 38.9213   6
   5  -1   1 929.564 36.4437   4
  -5  -1  -1 969.461 38.3016   1
   5  -1   1 893.690 38.8205   1
   5  -1   1 964.639 37.3821   2
   5   1   1 995.675 37.0378   2
  -5   1  -1 1005.28 39.5452   1
   5   1   1 981.045 38.9404   6
   5   1   1 971.693 39.4452   9
   5   1   1 947.050 39.4300   1
   5   1   1 924.639 38.7169   1
   5   1   1 959.639 34.9408   4
   6  -1   1 140.310 12.8503   9
   6  -1   1 131.037 10.9067   2
   6  -1   1 146.894 13.9515   1
  -6  -1  -1 169.736 13.2057   1
   6  -1   1 121.678 12.2907   6
   6   1   1 123.575 12.6693   1
   6   1   1 135.824 12.9040   9
  -6   1  -1 122.068 12.3622   1
   6   1   1 124.930 8.82588   4
   6   1   1 153.147 11.6057   2
   6   1   1 152.780 12.8789   6
   7  -1   1 822.217 39.6912   9
   7  -1   1 777.977 39.2331   1
   7  -1   1 872.050 36.8502   2
  -7  -1  -1 907.601 39.4774   1
   7  -1   1 890.667 39.4205   6
   7   1   1 878.943 40.3881   9
   7   1   1 856.620 37.4036   2
  -7   1  -1 832.906 39.3151   1
   7   1   1 903.945 39.3428   6
   7   1   1 906.402 40.3257   1
  -8  -1  -1 1.20398 8.11583   1
   8  -1   1 -3.2427 8.14532   9
   8  -1   1 4.87598 7.20495   2
   8  -1   1 -4.1232 8.90345   1
   8  -1   1 4.34479 8.70946   6
   8   1   1 3.15179 8.99473   9
   8   1   1 1.68101 7.02945   2
  -8   1  -1 0.92884 8.42991   1
   8   1   1 11.2729 9.40679   1
   8   1   1 -2.7166 8.00733   6
  -9  -1  -1 46.5606 12.8815   1
   9  -1   1 74.8761 12.5961   2
   9  -1   1 66.9314 14.7890   9
   9  -1   1 38.4856 12.1698   6
   9  -1   1 86.3747 15.9050   1
   9   1   1 84.6039 15.1329   1
  -9   1  -1 56.1852 13.7074   1
   9   1   1 48.9530 13.8863   9
   9   1   1 57.2802 12.9262   6
   9   1   1 65.8368 12.5600   2
  10  -1   1 88.6808 16.4076   6
  10  -1   1 72.3015 17.3739   1
  10  -1   1 75.2199 17.0891   9
  10  -1   1 92.3746 15.1120   2
  10   1   1 138.819 18.2343   6
  10   1   1 128.545 19.5081   9
  10   1   1 96.9612 15.4174   2
  10   1   1 76.4560 17.8738   1
  11  -1   1 48.4781 16.0484   6
  11  -1   1 53.6519 18.2445   9
  11  -1   1 12.6552 16.8184   1
  11  -1   1 44.5978 15.1750   2
  11   1   1 44.8940 15.1683   2
  11   1   1 52.0871 18.8889   9
  11   1   1 34.6361 14.8575   6
  11   1   1 44.7774 18.6680   1
  11  -2  -1 15.2741 15.8364   9
  11  -2  -1 8.19074 13.0961   2
  11  -2  -1 17.2232 13.6750   6
  11  -2  -1 11.8688 16.3890   1
  11   2  -1 17.4678 17.0458   9
  11   2  -1 21.7910 14.0417   2
  11   2  -1 23.9454 14.0785   6
  11   2  -1 23.7467 15.7148   1
  10  -2  -1 29.6767 12.8229   6
  10  -2  -1 33.5567 13.1188   2
  10  -2  -1 40.1042 16.1911   1
  10  -2  -1 12.5820 13.6378   9
  10   2  -1 50.9717 15.6298   9
  10   2  -1 15.8784 13.3425   1
  10   2  -1 15.0420 11.6764   6
  10   2  -1 26.2473 12.4862   2
   9  -2  -1 36.7179 11.0202   2
   9  -2  -1 25.2571 12.6782   9
   9  -2  -1 45.9928 13.6897   1
   9  -2  -1 27.3439 10.6088   6
   9   2  -1 28.0570 10.8116   2
   9   2  -1 44.0491 11.3457   6
  -9   2   1 20.1896 11.4985   1
   9   2  -1 45.3865 9.36201   5
   9   2  -1 23.7873 11.4701   1
   9   2  -1 23.8375 12.5523   9
   8  -2  -1 908.047 41.8139   2
  -8  -2   1 1027.36 43.0927   1
   8  -2  -1 975.723 46.5759   1
   8  -2  -1 969.922 43.1977   6
  -8  -2   1 1000.97 37.5919   4
   8  -2  -1 908.707 45.0506   9
   8   2  -1 932.638 43.9949   1
   8   2  -1 891.716 44.8106   9
   8   2  -1 972.276 39.6986   5
  -8   2   1 892.088 44.0631   1
   8   2  -1 890.910 42.3468   2
  -8   2   1 949.667 39.8587   4
   8   2  -1 1004.21 42.5822   6
  -7  -2   1 190.070 15.5667   1
   7  -2  -1 224.593 16.4037   6
   7  -2  -1 205.231 15.6139   2
   7  -2  -1 223.670 18.5198   1
   7  -2  -1 191.610 17.2430   9
  -7  -2   1 228.290 12.7732   4
   7   2  -1 209.605 17.1935   1
   7   2  -1 197.417 13.5418   5
   7   2  -1 195.968 17.0036   9
  -7   2   1 220.990 17.6455   1
   7   2  -1 229.138 16.2532   6
   7   2  -1 214.797 16.9989   1
  -7   2   1 208.449 14.6264   4
   7   2  -1 188.172 15.5338   2
  -6  -2   1 727.591 28.2131   4
  -6  -2   1 729.889 31.9903   1
   6  -2  -1 725.079 31.2814   2
   6  -2  -1 719.798 33.9659   1
   6  -2  -1 735.890 31.8996   6
   6  -2  -1 739.332 33.5601   9
   6   2  -1 712.835 27.8975   4
   6   2  -1 718.284 29.8444   5
  -6   2   1 696.818 29.8889   4
  -6   2   1 732.169 32.4782   1
   6   2  -1 668.050 31.3996   1
   6   2  -1 747.702 33.6933   9
   6   2  -1 721.590 32.1071   2
   6   2  -1 689.247 32.2779   1
   6   2  -1 704.155 31.4656   6
  -5  -2   1 614.722 26.6813   1
   5  -2  -1 586.340 26.7318   2
   5  -2  -1 647.018 28.7620   9
   5  -2  -1 580.986 28.2934   1
  -5  -2   1 664.683 24.5450   4
   5  -2  -1 582.833 27.1573   6
   5   2  -1 653.458 25.9679   5
  -5   2   1 637.069 26.0630   4
   5   2  -1 622.145 27.5053   1
   5   2  -1 633.479 27.2053   6
   5   2  -1 615.309 27.4116   2
  -5   2   1 637.432 28.3242   1
   5   2  -1 661.523 28.9196   9
   5   2  -1 656.299 27.3647   1
   5   2  -1 595.600 24.0301   4
   4  -2  -1 246.181 13.3802   2
   4  -2  -1 236.132 13.0354   4
   4  -2  -1 230.763 13.7939   1
  -4  -2   1 262.906 13.4554   1
   4  -2  -1 249.928 13.4996   6
  -4  -2   1 265.380 11.4829   4
   4  -2  -1 216.020 13.7109   9
   4  -2  -1 237.490 14.6470   1
  -4   2   1 288.159 13.2063   4
   4   2  -1 230.016 13.9316   9
   4   2  -1 234.955 12.9298   1
   4   2  -1 249.736 13.5751   2
   4   2  -1 224.239 13.3763   1
   4   2  -1 231.120 10.9762   4
  -4   2   1 262.030 14.6699   1
   4   2  -1 234.588 12.2794   5
   4   2  -1 248.239 13.2068   6
   3  -2  -1 62.0000 6.11132   1
  -3  -2   1 65.2387 4.48646   4
  -3  -2   1 50.8221 5.44496   2
  -3  -2   1 54.8223 5.94502   9
   3  -2  -1 54.3389 6.41682   1
  -3  -2   1 48.2476 5.38640   1
  -3  -2   1 58.2911 3.65248   7
   3  -2  -1 51.9895 5.32004   4
   3  -2  -1 67.2709 5.66639   6
   3  -2  -1 59.3844 6.16759   9
  -3  -2   1 50.5882 5.12015   6
  -3  -2   1 64.7190 5.42657   1
  -3   2   1 60.6878 3.46460   7
  -3   2   1 48.5877 5.81985   1
  -3   2   1 57.8104 5.20059   6
   3   2  -1 62.5193 6.15273   9
  -3   2   1 64.2015 6.41124   1
   3   2  -1 54.0990 4.14675   4
  -3   2   1 61.1395 5.68192   4
   3   2  -1 61.6269 5.85160   2
   3   2  -1 61.2810 5.53578   6
   3   2  -1 54.1975 5.34829   1
   3   2  -1 52.5709 5.00082   5
   3   2  -1 56.6963 5.14888   1
   3   2  -1 63.6951 3.62249   7
   2  -2  -1 713.149 27.5648   4
  -2  -2   1 771.316 26.8562   1
  -2  -2   1 770.601 27.1705   1
   2  -2  -1 722.278 27.5890   1
  -2  -2   1 717.905 27.7311   2
  -2  -2   1 798.970 28.2623   9
   2  -2  -1 792.139 28.4936   1
  -2  -2   1 761.856 27.3808   6
  -2  -2   1 769.434 26.3849   4
  -2  -2   1 768.519 25.8273   7
   2  -2  -1 747.141 27.2791   6
  -2   2   1 723.638 27.5255   1
   2   2  -1 753.258 27.9184   2
  -2   2   1 733.301 27.4988   4
  -2   2   1 727.734 28.2761   1
   2   2  -1 727.583 26.1703   4
   2   2  -1 763.063 25.9313   7
  -2   2   1 769.675 27.0628   6
   2   2  -1 724.035 27.1378   1
   2   2  -1 772.864 27.3102   5
   2   2  -1 775.602 28.2599   9
  -1  -2   1 1619.05 52.7635   1
  -1  -2   1 1586.90 52.9211   9
  -1  -2   1 1581.15 53.7681   7
  -1  -2   1 1593.62 53.8412   5
   1  -2  -1 1572.00 54.2220   1
  -1  -2   1 1567.39 53.4927   8
  -1  -2   1 1600.46 52.8222   1
   1  -2  -1 1537.61 53.9236   4
   1  -2  -1 1572.52 53.3399   1
   1  -2  -1 1561.84 53.5298   6
  -1  -2   1 1555.36 53.7624   3
  -1  -2   1 1603.34 53.2222   4
  -1  -2   1 1583.91 52.9503   2
   1   2  -1 1576.68 53.8450   5
   1   2  -1 1541.34 52.7914   1
  -1   2   1 1549.23 53.4419   6
   1   2  -1 1519.17 53.7490   7
  -1   2   1 1450.88 53.5019   8
  -1   2   1 1553.38 54.2517   4
  -1   2   1 1644.57 52.4401   5
  -1   2   1 1467.74 52.9077   1
   1   2  -1 1548.30 52.8355   9
   1   2  -1 1601.23 52.7913   1
   1   2  -1 1487.22 52.7554   2
  -1   2   1 1621.62 54.2285   1
   1   2  -1 1625.37 53.2913   3
   0  -2   1 3510.29 125.966   9
   0  -2  -1 3922.38 125.257   8
   0  -2   1 3771.01 125.530   5
   0  -2   1 3830.21 125.213   2
   0  -2   1 3707.30 125.181   8
   0  -2  -1 3878.05 125.508   4
   0  -2   1 3909.28 124.748   1
   0  -2  -1 3851.60 125.820   1
   0  -2   1 3905.46 125.715   3
   0  -2  -1 3871.54 125.866   1
   0  -2   1 3775.10 125.949   7
   0  -2   1 3913.00 124.711   1
   0  -2   1 3809.32 125.559   6
   0  -2  -1 3587.36 125.953   9
   0   2  -1 3540.03 125.145   8
   0   2  -1 3688.94 125.486   6
   0   2   1 3573.02 125.973   9
   0   2  -1 3820.79 124.713   1
   0   2  -1 3706.54 125.645   3
   0   2   1 3848.37 125.778   1
   0   2  -1 3832.57 126.016   7
   0   2   1 3653.57 125.432   4
   0   2  -1 3458.85 125.917   9
   0   2  -1 3606.13 125.171   2
   0   2  -1 3824.88 125.564   5
   1  -2   1 4342.35 146.170   7
  -1  -2  -1 4404.22 146.127   1
   1  -2   1 4289.23 146.500   6
  -1  -2  -1 4290.78 146.263   1
  -1  -2  -1 4299.30 146.297   9
  -1  -2  -1 4584.37 146.743   6
  -1  -2  -1 4182.59 145.995   2
   1  -2   1 4403.17 146.446   1
   1  -2   1 4396.23 146.551   1
   1   2   1 4404.53 146.085   2
   1   2   1 4236.13 146.258   1
   1   2   1 4408.39 146.339   9
  -1   2  -1 4437.41 146.500   6
  -1   2  -1 4248.78 146.411   3
  -1   2  -1 4537.15 146.529   1
  -1   2  -1 4220.78 146.471   1
  -1   2  -1 4499.81 146.239   7
  -2  -2  -1 1566.91 51.7851   1
  -2  -2  -1 1525.24 53.1020   6
  -2  -2  -1 1502.06 52.6106   1
   2  -2   1 1477.71 51.3305   4
  -2  -2  -1 1518.15 52.0467   2
   2  -2   1 1476.55 53.0468   6
   2  -2   1 1553.98 53.4287   1
   2  -2   1 1427.86 52.0109   1
  -2  -2  -1 1501.42 52.9800   9
   2  -2   1 1492.58 52.0887   7
   2   2   1 1534.85 53.1938   9
   2   2   1 1504.02 51.5024   1
  -2   2  -1 1527.01 52.4514   1
   2   2   1 1541.08 52.1468   2
   2   2   1 1556.13 53.0860   1
  -2   2  -1 1510.06 52.1093   7
  -2   2  -1 1541.37 52.4238   6
  -2   2  -1 1566.79 53.0156   1
   2   2   1 1498.22 52.9849   6
   3  -2   1 883.473 31.4553   7
  -3  -2  -1 890.248 32.8317   2
  -3  -2  -1 938.146 34.0664   6
   3  -2   1 907.690 32.8871   4
   3  -2   1 864.553 34.5697   1
   3  -2   1 971.149 34.6117   9
  -3  -2  -1 863.969 33.7815   1
   3  -2   1 879.238 34.0211   6
  -3  -2  -1 873.214 33.9940   9
   3  -2   1 861.646 32.0695   2
   3  -2   1 869.735 33.9988   1
  -3  -2  -1 898.290 33.4081   1
   3   2   1 899.948 34.2826   9
  -3   2  -1 928.995 34.1612   1
   3   2   1 877.271 32.8031   2
  -3   2  -1 852.595 34.2673   1
   3   2   1 925.159 34.2486   1
   3   2   1 889.186 33.0563   1
   3   2   1 890.550 30.9799   4
  -3   2  -1 928.713 31.5421   7
   3   2   1 875.758 33.8349   6
  -3   2  -1 910.009 33.6892   6
   4  -2   1 614.914 27.0570   1
   4  -2   1 643.174 26.9270   6
  -4  -2  -1 629.989 26.0514   1
   4  -2   1 621.158 24.9769   2
   4  -2   1 589.204 24.9580   4
   4  -2   1 631.635 27.9959   1
   4  -2   1 655.593 27.4753   9
   4  -2   1 607.804 21.4004   7
   4   2   1 656.374 25.8822   2
  -4   2  -1 655.618 27.4162   1
   4   2   1 611.457 26.6892   6
   4   2   1 636.633 22.5875   4
   4   2   1 601.188 26.0870   1
   4   2   1 655.549 27.3061   1
   4   2   1 624.077 21.4691   7
   4   2   1 645.519 27.3105   9
   5  -2   1 2.18017 4.04150   2
   5  -2   1 0.85355 4.84268   9
   5  -2   1 -0.8181 4.95364   6
  -5  -2  -1 -0.5764 4.83245   1
   5  -2   1 3.58510 5.79876   1
   5   2   1 -0.0408 5.24563   1
   5   2   1 0.09366 2.61030   4
   5   2   1 -1.4908 4.92279   6
   5   2   1 -0.4098 5.34084   1
   5   2   1 7.90665 5.26632   9
  -5   2  -1 2.52989 5.15682   1
   5   2   1 -0.3889 3.90412   2
   6  -2   1 92.4679 9.29246   2
   6  -2   1 80.0162 11.5516   1
   6  -2   1 91.5068 11.1874   9
   6  -2   1 86.3855 10.4360   6
  -6  -2  -1 112.080 11.0372   1
   6   2   1 87.4160 11.1033   1
  -6   2  -1 80.9303 10.7092   1
   6   2   1 91.1823 11.3332   1
   6   2   1 70.5799 10.0070   9
   6   2   1 88.4143 10.4457   6
   6   2   1 95.7651 6.93760   4
   6   2   1 95.7899 9.75030   2
  -7  -2  -1 262.181 18.6989   1
   7  -2   1 255.955 16.5650   2
   7  -2   1 312.958 21.6951   1
   7  -2   1 264.672 18.9129   6
   7  -2   1 248.441 19.5557   9
   7   2   1 232.422 18.9549   1
  -7   2  -1 233.984 18.1981   1
   7   2   1 260.514 18.6005   6
   7   2   1 265.241 17.7215   2
   7   2   1 292.243 20.1147   9
   7   2   1 264.449 13.4219   4
  -8  -2  -1 244.932 19.4456   1
   8  -2   1 236.657 19.3990   6
   8  -2   1 251.766 21.0166   9
   8  -2   1 256.999 18.1145   2
   8  -2   1 220.917 20.9740   1
   8   2   1 257.236 19.7632   6
   8   2   1 247.192 20.5209   9
   8   2   1 248.000 18.3306   2
  -8   2  -1 261.592 20.7667   1
   8   2   1 253.041 20.1944   1
   9  -2   1 299.682 23.1517   6
   9  -2   1 276.027 19.9140   2
   9  -2   1 274.513 24.7514   1
   9  -2   1 297.091 24.5374   9
   9   2   1 275.669 23.9848   9
   9   2   1 244.770 21.5444   6
   9   2   1 322.306 21.8394   2
  -9   2  -1 265.578 23.1149   1
   9   2   1 244.149 18.8796   5
   9   2   1 299.649 24.6230   1
  10  -2   1 139.647 17.2669   2
  10  -2   1 149.251 22.1309   1
  10  -2   1 144.866 19.3583   6
  10  -2   1 167.635 21.3635   9
  10   2   1 110.423 19.2560   9
  10   2   1 128.511 18.3945   6
  10   2   1 103.651 14.4428   5
  10   2   1 136.662 20.0066   1
  10   2   1 175.665 18.3547   2
  11  -2   1 47.9774 18.7371   1
  11  -2   1 59.6679 18.0385   9
  11  -2   1 52.3392 15.2508   2
  11  -2   1 39.3211 16.6262   6
  11   2   1 20.5635 13.8362   2
  11   2   1 28.8947 15.3704   6
  11   2   1 50.5798 18.6891   9
  11   2   1 36.3705 18.0763   1
  11  -3  -1 -2.0450 12.9663   2
  11  -3  -1 1.33789 13.9155   6
  11  -3  -1 -3.9309 16.3921   1
  11  -3  -1 12.3430 15.7309   9
  11   3  -1 -6.4649 12.1976   2
  11   3  -1 -4.8793 14.1800   1
  11   3  -1 0.31825 16.4302   9
  10  -3  -1 7.63210 13.6292   9
  10  -3  -1 3.68945 11.3840   6
  10  -3  -1 0.57360 10.9214   2
  10  -3  -1 0.29208 14.4115   1
  10   3  -1 -2.6058 11.2025   1
  10   3  -1 0.31412 10.6553   2
  10   3  -1 4.15628 11.9992   9
   9  -3  -1 66.3393 15.6549   1
   9  -3  -1 58.9945 12.5219   6
   9  -3  -1 57.6171 12.0574   2
   9  -3  -1 53.6917 13.6941   9
   9   3  -1 47.9841 10.1521   5
  -9   3   1 53.2925 14.1424   1
   9   3  -1 56.4730 12.3349   6
   9   3  -1 61.2945 14.5983   9
   9   3  -1 73.4687 13.7196   2
   9   3  -1 63.8442 13.8270   1
  -8  -3   1 5.14403 8.53532   1
   8  -3  -1 10.4047 10.4027   1
   8  -3  -1 6.13293 8.27664   2
   8  -3  -1 22.4663 9.11899   6
   8  -3  -1 2.01222 9.04622   9
  -8  -3   1 7.48815 5.23247   4
   8   3  -1 3.88371 8.02558   2
   8   3  -1 0.30072 6.42253   5
   8   3  -1 8.19030 7.59007   6
   8   3  -1 2.78155 9.06416   1
   8   3  -1 3.69417 8.33679   9
  -8   3   1 12.5474 7.63159   4
  -8   3   1 9.46039 9.83125   1
  -7  -3   1 12.9942 7.62995   1
  -7  -3   1 33.1254 5.68572   4
   7  -3  -1 41.8995 9.85712   9
   7  -3  -1 29.8257 8.20679   2
   7  -3  -1 36.5499 10.7280   1
   7  -3  -1 38.3234 8.62831   6
  -7   3   1 19.2568 7.18602   4
   7   3  -1 24.8483 8.57986   2
  -7   3   1 29.0520 9.43050   1
   7   3  -1 31.5175 8.83763   1
   7   3  -1 17.0823 6.43503   5
   7   3  -1 34.3310 8.22806   6
   7   3  -1 24.2917 8.44448   9
   6  -3  -1 9.00906 5.74348   2
   6  -3  -1 5.57157 6.48300   9
   6  -3  -1 4.39466 5.68256   6
  -6  -3   1 -3.3758 5.39278   1
  -6  -3   1 -1.2606 3.24212   4
   6  -3  -1 -2.9875 6.51360   1
   6   3  -1 4.13768 4.73685   5
  -6   3   1 2.04877 5.27057   4
   6   3  -1 0.24580 5.89831   1
   6   3  -1 -0.2919 5.22576   2
   6   3  -1 5.19979 5.66585   6
   6   3  -1 0.42304 5.68031   9
   6   3  -1 0.34977 5.57223   1
   6   3  -1 1.50009 3.60370   4
  -6   3   1 2.02099 6.35319   1
   5  -3  -1 113.299 9.61181   2
   5  -3  -1 123.154 10.4151   6
  -5  -3   1 120.253 7.59009   4
   5  -3  -1 104.723 11.3982   1
   5  -3  -1 108.324 10.7185   9
  -5  -3   1 124.247 9.98942   1
   5   3  -1 123.988 10.1169   1
   5   3  -1 124.302 9.18502   5
   5   3  -1 118.323 7.25242   4
   5   3  -1 111.761 9.97841   6
   5   3  -1 130.940 10.8589   1
  -5   3   1 133.510 10.2204   4
   5   3  -1 129.634 11.4688   9
   5   3  -1 135.565 10.8378   2
  -5   3   1 125.182 11.4007   1
   4  -3  -1 465.407 22.4610   9
   4  -3  -1 432.712 21.1825   1
   4  -3  -1 477.971 21.1614   2
  -4  -3   1 485.186 20.8152   1
   4  -3  -1 495.685 22.8596   1
   4  -3  -1 509.357 21.5459   6
  -4  -3   1 484.374 18.5008   4
   4   3  -1 470.433 21.5705   2
   4   3  -1 452.841 22.0647   9
   4   3  -1 487.597 20.0762   1
  -4   3   1 460.645 21.6578   1
   4   3  -1 454.784 17.8709   4
   4   3  -1 487.760 21.1352   6
  -4   3   1 484.788 17.2447   7
   4   3  -1 450.896 20.9912   1
   4   3  -1 501.823 20.6444   5
  -4   3   1 493.276 20.5678   4
   4   3  -1 479.207 17.4007   7
   3  -3  -1 872.653 33.6768   4
  -3  -3   1 950.685 32.2284   1
  -3  -3   1 951.411 31.8062   4
   3  -3  -1 942.904 35.5682   1
  -3  -3   1 882.343 33.7878   6
   3  -3  -1 883.722 33.7705   6
   3  -3  -1 848.105 33.5632   1
  -3  -3   1 903.642 31.6418   7
  -3   3   1 922.278 33.1319   6
   3   3  -1 903.843 34.4184   2
  -3   3   1 916.992 34.3167   1
   3   3  -1 903.278 33.3929   5
  -3   3   1 905.480 33.9341   4
   3   3  -1 897.349 31.1211   7
   3   3  -1 878.977 33.3813   1
  -3   3   1 920.612 31.5926   7
   3   3  -1 897.654 31.3708   4
  -3   3   1 829.862 34.1543   1
   3   3  -1 915.090 34.9967   9
  -2  -3   1 1683.43 60.5259   5
  -2  -3   1 1684.54 60.9796   2
   2  -3  -1 1747.28 59.6543   6
   2  -3  -1 1708.74 59.5133   1
  -2  -3   1 1784.03 59.6544   6
  -2  -3   1 1814.13 60.7083   7
  -2  -3   1 1801.54 60.1557   1
   2  -3  -1 1731.70 58.9917   5
   2  -3  -1 1690.98 60.3110   4
  -2  -3   1 1829.03 59.8121   4
  -2  -3   1 1772.27 60.3090   1
  -2  -3   1 1733.12 61.2053   9
   2  -3  -1 1775.66 61.3628   1
   2   3  -1 1780.67 60.6380   7
   2   3  -1 1715.77 60.5891   5
   2   3  -1 1748.39 61.4231   9
   2   3  -1 1751.11 61.0810   2
   2   3  -1 1745.95 59.6046   4
  -2   3   1 1741.67 60.5661   7
  -2   3   1 1730.11 59.2780   6
  -2   3   1 1826.43 61.2062   1
  -2   3   1 1725.55 60.1278   1
  -2   3   1 1769.61 60.1633   4
   2   3  -1 1739.55 59.5787   1
  -1  -3   1 373.108 14.0637   8
  -1  -3   1 372.302 14.7345   2
  -1  -3   1 385.787 12.7228   1
   1  -3  -1 376.390 14.9687   4
   1  -3  -1 382.914 15.0298   1
   1  -3  -1 360.532 14.2639   1
   1  -3  -1 367.604 12.8130   5
  -1  -3   1 370.012 14.8638   9
  -1  -3   1 388.871 14.6860   7
  -1  -3   1 355.695 14.3973   5
  -1  -3   1 380.353 13.1291   1
  -1  -3   1 382.791 14.4072   3
   1  -3  -1 372.354 14.4970   6
  -1   3   1 381.801 13.0172   5
  -1   3   1 374.973 14.2692   6
   1   3  -1 376.189 14.9774   9
   1   3  -1 344.099 14.6195   2
   1   3  -1 382.557 12.7435   1
  -1   3   1 385.765 14.7514   1
   1   3  -1 359.774 14.3612   3
   1   3  -1 378.494 14.6227   5
  -1   3   1 372.030 14.7424   4
   1   3  -1 370.721 14.6357   7
  -1   3   1 379.544 13.6161   8
  -1   3   1 372.536 14.7210   1
   1   3  -1 368.910 13.1045   1
   0  -3  -1 1872.74 64.7329   9
   0  -3   1 1870.68 65.4824   5
   0  -3  -1 1934.32 65.4373   4
   0  -3   1 1917.75 65.6641   6
   0  -3   1 1926.88 64.5135   1
   0  -3   1 1976.25 64.5062   8
   0  -3  -1 1897.31 65.7030   1
   0  -3   1 1822.75 64.7212   9
   0  -3   1 1944.62 65.6227   3
   0  -3  -1 1951.11 65.7012   1
   0  -3   1 1885.36 66.0625   7
   0  -3  -1 2013.32 64.5202   8
   0  -3   1 1973.98 64.4135   1
   0  -3   1 1876.73 65.1860   2
   0   3   1 1929.22 65.6311   1
   0   3  -1 1864.97 65.5568   3
   0   3  -1 1927.63 64.4743   1
   0   3   1 1956.15 65.3880   5
   0   3  -1 1900.07 64.5135   1
   0   3  -1 2000.41 65.6852   5
   0   3   1 1903.52 64.9928   9
   0   3  -1 1912.25 66.1596   7
   0   3  -1 1931.83 64.5156   8
   0   3   1 1851.13 65.3971   4
   1  -3   1 1302.26 43.8071   1
  -1  -3  -1 1249.78 42.6533   1
   1  -3   1 1249.02 43.8490   6
  -1  -3  -1 1292.55 42.9178   1
   1  -3   1 1201.51 44.1616   7
  -1  -3  -1 1223.35 43.5815   2
   1  -3   1 1199.18 42.6827   5
  -1  -3  -1 1301.74 42.6855   4
   1  -3   1 1276.95 44.3024   1
  -1  -3  -1 1307.39 42.4773   3
  -1  -3  -1 1243.55 43.8770   9
   1   3   1 1278.98 42.5149   3
  -1   3  -1 1235.04 44.0752   3
   1   3   1 1255.08 43.9135   9
   1   3   1 1201.01 43.6825   2
   1   3   1 1260.58 42.6295   4
  -1   3  -1 1310.51 43.8983   1
  -1   3  -1 1294.77 44.4271   7
  -1   3  -1 1265.07 43.1605   6
   1   3   1 1237.95 42.9650   1
  -1   3  -1 1199.60 42.6163   1
   2  -3   1 373.257 16.4885   1
  -2  -3  -1 394.394 15.6100   2
  -2  -3  -1 371.077 16.0214   6
  -2  -3  -1 391.789 15.2832   1
   2  -3   1 376.585 15.4391   1
  -2  -3  -1 381.598 16.1632   9
   2  -3   1 368.282 15.5704   4
   2  -3   1 369.762 14.1342   7
   2  -3   1 386.558 16.1450   6
  -2  -3  -1 375.318 15.6237   1
  -2   3  -1 350.487 15.7879   6
  -2   3  -1 411.211 16.4742   1
   2   3   1 394.152 16.2891   9
   2   3   1 391.071 15.7041   2
  -2   3  -1 373.923 14.1407   7
   2   3   1 392.625 15.7673   1
   2   3   1 377.586 15.3095   1
  -2   3  -1 365.870 15.7746   1
   3  -3   1 746.134 29.0675   1
   3  -3   1 717.238 25.5732   7
   3  -3   1 766.004 29.6893   6
  -3  -3  -1 719.901 28.4377   2
   3  -3   1 782.720 29.8580   1
   3  -3   1 682.322 28.3637   4
  -3  -3  -1 758.993 29.8677   6
  -3  -3  -1 830.731 29.0011   1
   3   3   1 769.402 29.5680   6
   3   3   1 761.194 26.7730   7
  -3   3  -1 767.293 29.0107   6
   3   3   1 765.342 28.7150   2
   3   3   1 744.121 28.5980   1
   3   3   1 776.422 29.8526   9
  -3   3  -1 700.606 29.0203   1
  -3   3  -1 770.729 26.2751   7
   3   3   1 726.525 28.9458   1
  -3   3  -1 737.011 28.8055   1
   4  -3   1 3.41081 4.78195   1
   4  -3   1 3.66992 4.19241   6
   4  -3   1 3.71420 3.25675   2
  -4  -3  -1 6.38015 4.02381   1
   4  -3   1 8.14874 5.03426   9
   4  -3   1 3.40146 2.28489   7
   4   3   1 8.00110 4.29176   1
   4   3   1 9.46988 4.45987   6
   4   3   1 3.02961 4.15105   1
  -4   3  -1 13.2650 5.19858   1
   4   3   1 2.19631 3.62607   2
   4   3   1 2.37762 2.20021   7
  -4   3  -1 2.10454 2.15538   7
   4   3   1 9.56318 4.91711   9
   4   3   1 5.96054 1.79493   4
   5  -3   1 431.488 21.5678   6
  -5  -3  -1 416.707 20.3406   1
   5  -3   1 427.267 22.1010   9
   5  -3   1 446.885 19.7199   2
   5  -3   1 427.498 22.7215   1
   5   3   1 396.275 20.4225   1
  -5   3  -1 422.865 22.0121   1
   5   3   1 409.814 21.7090   9
   5   3   1 402.659 20.8752   1
   5   3   1 398.202 19.9711   2
   5   3   1 431.155 15.4089   7
   5   3   1 403.523 20.9142   6
   5   3   1 416.339 15.5542   4
   6  -3   1 137.828 14.2889   1
   6  -3   1 172.707 12.2664   2
  -6  -3  -1 192.042 14.0628   1
   6  -3   1 173.016 14.3637   6
   6  -3   1 163.922 14.3870   9
   6   3   1 165.176 13.5714   6
   6   3   1 200.442 15.0291   1
  -6   3  -1 179.175 14.8370   1
   6   3   1 160.547 13.5652   1
   6   3   1 179.335 14.5044   9
   6   3   1 182.828 13.1168   2
   6   3   1 181.004 8.72511   4
  -7  -3  -1 609.866 30.0180   1
   7  -3   1 621.520 32.3300   1
   7  -3   1 565.410 27.5446   2
   7  -3   1 575.682 31.1067   9
   7  -3   1 621.075 30.7706   6
   7   3   1 570.266 30.7602   9
   7   3   1 580.969 30.3972   1
   7   3   1 583.555 28.3590   2
   7   3   1 618.206 30.2398   6
  -7   3  -1 552.314 29.9843   1
   8  -3   1 172.977 19.2954   1
   8  -3   1 175.157 17.2024   6
   8  -3   1 169.672 14.8534   2
   8  -3   1 153.655 17.2630   9
  -8  -3  -1 159.275 16.2632   1
   8   3   1 187.059 16.1255   2
   8   3   1 155.928 16.2338   6
  -8   3  -1 176.218 17.9235   1
   8   3   1 178.330 17.7189   9
   8   3   1 159.170 17.2519   1
   9  -3   1 40.3615 13.6410   1
   9  -3   1 45.3177 12.6292   6
   9  -3   1 44.6975 12.9818   9
   9  -3   1 51.0140 11.6958   2
  -9   3  -1 32.6143 12.5074   1
   9   3   1 65.0595 11.3167   5
   9   3   1 60.8844 14.1613   1
   9   3   1 46.1001 12.7045   6
   9   3   1 31.1062 12.1247   9
   9   3   1 32.5366 10.7675   2
  10  -3   1 16.1039 13.1677   9
  10  -3   1 18.2858 11.0772   2
  10  -3   1 9.25023 15.4180   1
  10  -3   1 14.1904 12.6904   6
  10   3   1 29.3271 15.1070   1
  10   3   1 13.2047 10.0536   5
  10   3   1 13.6850 12.2925   6
  10   3   1 10.3187 12.4967   9
  10   3   1 13.8967 11.9864   2
 -10   3  -1 20.8527 15.0166   1
  11  -3   1 -4.3131 12.0137   2
  11  -3   1 19.8803 18.0404   1
  11  -3   1 -0.5062 16.3522   9
  11  -3   1 -0.4944 13.5601   6
  11   3   1 -3.8027 14.6404   9
  11   3   1 3.80708 12.5149   2
  11   3   1 5.43689 15.8140   1
  11  -4  -1 37.9228 15.5333   6
  11  -4  -1 40.1122 19.6201   1
  11  -4  -1 56.5719 16.4114   2
  11  -4  -1 17.6970 16.3814   9
  11   4  -1 56.6203 16.6644   2
  11   4  -1 22.6771 16.8217   9
  11   4  -1 39.1581 16.4125   1
  10  -4  -1 106.654 19.3108   9
  10  -4  -1 117.753 20.5270   1
  10  -4  -1 137.814 18.4309   6
  10  -4  -1 118.393 17.1771   2
  10   4  -1 148.335 19.0555   2
  10   4  -1 135.819 15.4619   5
  10   4  -1 102.261 18.0711   1
  10   4  -1 141.975 20.9144   9
   9  -4  -1 247.530 23.2103   9
   9  -4  -1 207.988 22.9986   1
   9  -4  -1 240.413 20.8186   6
   9  -4  -1 220.796 19.6444   2
   9   4  -1 224.099 20.3409   2
   9   4  -1 234.808 21.3907   1
  -9   4   1 237.160 22.6746   1
   9   4  -1 251.058 22.6318   9
   9   4  -1 245.157 18.3203   5
   8  -4  -1 96.5094 15.2048   9
   8  -4  -1 111.582 13.9844   6
   8  -4  -1 87.9615 12.7455   2
   8  -4  -1 126.500 17.2844   1
   8   4  -1 129.436 15.0606   1
   8   4  -1 96.7220 13.7008   2
  -8   4   1 98.7851 15.2789   1
   8   4  -1 126.405 12.5443   5
   8   4  -1 132.873 15.8081   9
   7  -4  -1 19.3670 7.97365   6
  -7  -4   1 29.2790 5.15456   4
   7  -4  -1 22.3603 9.20415   9
   7  -4  -1 31.1382 10.1817   1
   7  -4  -1 25.5138 7.81250   2
  -7  -4   1 22.9999 8.25256   1
  -7   4   1 25.7542 9.24230   1
  -7   4   1 30.0304 8.27777   4
   7   4  -1 33.8632 7.92503   5
   7   4  -1 25.3868 8.50912   1
   7   4  -1 20.5187 7.62647   2
   7   4  -1 19.9775 8.59995   9
   6  -4  -1 0.20398 5.74620   6
   6  -4  -1 -2.2566 6.82902   1
  -6  -4   1 -0.6312 3.06146   4
   6  -4  -1 -2.7950 5.27453   2
  -6  -4   1 -2.4302 4.89672   1
   6  -4  -1 -1.1838 5.52800   9
   6   4  -1 -0.8472 4.62038   5
   6   4  -1 -3.4141 5.29208   9
   6   4  -1 3.76655 3.37130   4
  -6   4   1 4.72645 7.28142   1
   6   4  -1 -3.9013 5.48621   1
   6   4  -1 -2.8522 5.92475   2
   6   4  -1 8.63283 6.51568   1
  -6   4   1 7.62872 5.84521   4
   5  -4  -1 361.781 18.7554   2
  -5  -4   1 376.218 18.4321   1
   5  -4  -1 393.764 20.9751   9
   5  -4  -1 371.256 19.1927   6
   5  -4  -1 358.140 21.1284   1
  -5  -4   1 366.414 15.1116   4
   5   4  -1 374.595 14.5720   7
   5   4  -1 350.250 20.1094   9
  -5   4   1 397.478 19.0136   4
   5   4  -1 364.033 14.5890   4
   5   4  -1 338.499 18.0062   1
  -5   4   1 363.961 14.2299   7
   5   4  -1 379.945 18.3011   5
   5   4  -1 345.136 19.1993   2
  -5   4   1 393.190 20.8732   1
   5   4  -1 342.259 18.6742   1
   4  -4  -1 522.194 22.6779   6
  -4  -4   1 536.130 19.2555   4
  -4  -4   1 510.513 21.1713   1
   4  -4  -1 515.979 24.3499   1
   4   4  -1 480.349 21.0934   1
   4   4  -1 497.827 23.4948   9
   4   4  -1 502.809 18.6859   4
  -4   4   1 499.930 23.0814   1
   4   4  -1 505.046 19.2668   7
   4   4  -1 503.638 21.9229   5
   4   4  -1 521.536 22.0238   1
  -4   4   1 484.406 22.3081   4
   4   4  -1 504.415 22.4758   2
  -4   4   1 508.962 18.8351   7
  -3  -4   1 324.598 13.4783   7
  -3  -4   1 345.205 13.8719   1
   3  -4  -1 333.461 16.4628   1
  -3  -4   1 317.918 14.9197   6
   3  -4  -1 313.617 14.8737   6
   3  -4  -1 329.949 15.6776   1
  -3  -4   1 326.658 12.5711   4
   3   4  -1 331.398 13.0844   7
   3   4  -1 324.755 15.8577   9
   3   4  -1 300.801 14.6541   5
   3   4  -1 311.185 12.1303   4
   3   4  -1 326.873 15.4644   2
  -3   4   1 304.824 12.5402   7
  -3   4   1 310.953 15.4189   4
  -3   4   1 306.593 14.1269   6
  -3   4   1 317.962 15.2682   1
   3   4  -1 312.208 14.0551   1
  -3   4   1 280.963 15.5814   1
  -2  -4   1 628.622 22.5891   3
   2  -4  -1 603.867 24.0282   1
  -2  -4   1 629.142 21.4110   1
   2  -4  -1 600.005 20.3565   5
  -2  -4   1 667.041 22.6569   7
   2  -4  -1 544.382 23.0112   4
   2  -4  -1 585.902 22.6308   1
  -2  -4   1 620.874 23.9427   9
  -2  -4   1 606.044 21.8694   1
   2  -4  -1 581.536 23.0808   6
  -2  -4   1 557.459 23.3468   2
  -2  -4   1 598.892 21.4035   4
  -2  -4   1 581.458 23.1822   5
  -2   4   1 595.609 22.0939   7
   2   4  -1 599.171 21.1450   1
   2   4  -1 578.936 21.8377   1
  -2   4   1 595.903 23.2636   1
  -2   4   1 577.955 22.4049   6
   2   4  -1 602.290 23.9715   9
   2   4  -1 615.209 22.7895   7
  -2   4   1 578.634 23.4823   4
  -2   4   1 618.194 23.2478   1
   2   4  -1 607.623 23.3054   5
   2   4  -1 590.819 23.5648   2
  -1  -4   1 255.542 8.88779   1
   1  -4  -1 232.121 10.7996   4
  -1  -4   1 256.196 11.2456   9
   1  -4  -1 215.630 10.1713   1
   1  -4  -1 218.116 9.16450   5
   1  -4  -1 245.542 11.2819   1
  -1  -4   1 236.818 10.7622   7
   1  -4  -1 238.225 10.7278   6
  -1  -4   1 251.776 8.91949   1
  -1  -4   1 235.783 10.2302   3
  -1  -4   1 234.926 10.6912   5
  -1  -4   1 258.587 9.72009   8
  -1  -4   1 229.844 10.7172   2
   1   4  -1 259.691 10.9839   5
   1   4  -1 233.669 8.93062   1
  -1   4   1 235.278 9.24798   8
   1   4  -1 240.435 10.9214   7
  -1   4   1 249.370 9.28508   5
   1   4  -1 229.740 10.8320   2
  -1   4   1 253.797 10.7372   1
   1   4  -1 235.140 11.2066   9
  -1   4   1 245.482 10.5668   7
  -1   4   1 230.916 10.9768   4
   1   4  -1 244.475 10.4594   3
   1   4  -1 254.619 8.67751   1
  -1   4   1 251.517 10.5216   1
   0  -4  -1 5431.52 170.460   8
   0  -4  -1 5170.31 172.205   1
   0  -4  -1 5111.56 172.032   4
   0  -4  -1 4770.14 173.013   9
   0  -4   1 5064.99 172.070   3
   0  -4   1 5093.41 172.198   5
   0  -4   1 4862.92 173.208   9
   0  -4   1 5236.81 172.487   6
   0  -4   1 5249.12 170.907   1
   0  -4   1 5195.89 170.396   8
   0  -4   1 5223.55 171.936   2
   0  -4  -1 5089.64 171.941   5
   0  -4   1 5076.56 172.897   7
   0  -4  -1 5200.11 172.240   1
   0  -4   1 5247.14 171.032   1
   0   4   1 4984.12 171.990   4
   0   4  -1 5272.99 170.457   8
   0   4  -1 4836.87 172.036   3
   0   4   1 4866.77 171.258   3
   0   4  -1 5378.43 172.356   5
   0   4  -1 5180.83 171.047   1
   0   4  -1 5136.37 173.015   7
   0   4   1 5140.13 171.976   5
   0   4  -1 5132.35 170.881   1
   0   4   1 5213.43 172.206   1
   1  -4   1 1068.49 38.3192   5
  -1  -4  -1 1145.65 37.7750   3
  -1  -4  -1 1118.83 38.4505   1
  -1  -4  -1 1142.19 38.0922   4
  -1  -4  -1 1093.65 39.0343   2
  -1  -4  -1 1056.54 38.6914   1
  -1  -4  -1 1101.63 39.2700   9
   1  -4   1 1108.15 38.4579   1
   1  -4   1 1065.86 38.4643   1
   1  -4   1 1077.48 37.5401   7
   1  -4   1 1072.68 39.2815   6
   1   4   1 1134.18 37.8821   3
   1   4   1 1086.65 38.7201   1
  -1   4  -1 1109.99 39.4973   3
   1   4   1 1128.54 38.9992   5
  -1   4  -1 1092.51 38.7228   6
   1   4   1 1125.98 39.4683   9
  -1   4  -1 1125.53 37.8495   7
  -1   4  -1 1083.40 37.4380   1
  -2  -4  -1 2788.11 92.2752   6
   2  -4   1 2694.96 93.0111   4
   2  -4   1 2677.96 92.2713   6
   2  -4   1 2626.20 93.3871   7
   2  -4   1 2687.92 94.1333   1
  -2  -4  -1 2813.39 93.3043   1
  -2  -4  -1 2733.44 91.9848   9
   2  -4   1 2705.85 93.0684   1
  -2  -4  -1 2700.31 93.5152   1
  -2  -4  -1 2826.15 91.9293   3
  -2  -4  -1 2677.64 91.7307   2
   2   4   1 2681.69 93.5556   7
   2   4   1 2684.05 93.5039   1
  -2   4  -1 2818.22 94.5960   1
   2   4   1 2718.60 92.3346   9
  -2   4  -1 2794.21 93.6986   7
   2   4   1 2810.45 92.0209   2
  -2   4  -1 2567.11 94.2690   1
  -2   4  -1 2724.97 94.0707   6
   3  -4   1 1543.65 59.4095   4
   3  -4   1 1761.32 60.2862   1
   3  -4   1 1652.67 58.8948   7
   3  -4   1 1651.98 60.2776   6
  -3  -4  -1 1703.49 58.7276   1
   3   4   1 1698.69 57.3725   7
   3   4   1 1667.89 59.4818   1
  -3   4  -1 1773.47 59.2054   7
   3   4   1 1705.87 60.5892   9
  -3   4  -1 1717.69 59.4181   1
   3   4   1 1615.34 58.9050   1
  -3   4  -1 1546.50 59.5817   1
   3   4   1 1761.86 59.7157   2
   4  -4   1 418.081 20.7830   1
   4  -4   1 408.470 20.1000   6
  -4  -4  -1 404.033 18.6592   1
   4  -4   1 388.560 15.9047   7
   4   4   1 420.763 18.9977   1
   4   4   1 438.985 19.2390   2
   4   4   1 418.818 20.4797   9
   4   4   1 391.017 16.1050   7
  -4   4  -1 416.508 15.8717   7
   4   4   1 432.494 19.9918   1
  -4   4  -1 419.874 20.7373   1
   4   4   1 423.003 19.9269   6
  -5  -4  -1 283.309 16.0452   1
   5  -4   1 299.294 17.6485   9
   5  -4   1 286.803 15.1947   2
   5  -4   1 327.634 18.9232   1
   5  -4   1 293.833 17.3028   6
   5   4   1 281.846 16.8276   6
   5   4   1 292.064 16.1471   2
  -5   4  -1 294.506 11.7171   7
   5   4   1 306.808 12.1176   7
   5   4   1 271.551 17.2253   9
   5   4   1 253.840 15.9333   1
   5   4   1 279.512 16.7191   1
  -5   4  -1 297.461 17.7068   1
   6  -4   1 69.0868 10.9739   1
   6  -4   1 77.5523 10.9343   9
   6  -4   1 63.2485 9.89126   6
  -6  -4  -1 70.9021 9.49115   1
   6  -4   1 61.4561 8.35621   2
  -6   4  -1 56.8403 9.98987   1
   6   4   1 58.9814 9.58616   1
   6   4   1 73.9519 10.1509   9
   6   4   1 72.8562 9.56594   6
   6   4   1 88.1918 9.75382   2
   6   4   1 93.7595 11.0394   1
   7  -4   1 7.60638 8.25185   9
   7  -4   1 13.3626 8.90056   1
   7  -4   1 21.0884 7.24393   2
  -7  -4  -1 28.2648 8.32405   1
   7  -4   1 22.7986 9.06231   6
   7   4   1 16.6634 7.77175   2
   7   4   1 19.7010 8.16977   9
   7   4   1 17.1506 8.17375   1
   7   4   1 16.8605 8.22479   6
  -7   4  -1 35.7113 10.1971   1
  -8  -4  -1 8.08890 8.85873   1
   8  -4   1 14.8687 8.98138   6
   8  -4   1 19.7045 9.76099   9
   8  -4   1 15.6721 10.4437   1
   8  -4   1 -0.0842 7.11667   2
   8   4   1 12.8046 7.95522   2
   8   4   1 9.68270 7.60585   5
   8   4   1 9.19082 9.10903   6
   8   4   1 5.61859 8.60573   9
  -8   4  -1 11.5976 9.59018   1
   8   4   1 6.06119 9.63157   1
   9  -4   1 170.554 20.9657   1
   9  -4   1 174.323 20.2462   9
   9  -4   1 109.416 14.4253   2
   9  -4   1 181.101 19.2928   6
  -9   4  -1 164.203 19.6717   1
   9   4   1 151.522 18.5848   9
   9   4   1 134.701 17.8099   1
   9   4   1 159.970 17.5996   6
   9   4   1 171.605 16.3392   5
   9   4   1 156.197 16.9208   2
  10  -4   1 234.025 20.9107   2
  10  -4   1 268.620 27.3471   1
  10  -4   1 200.194 23.4494   9
  10  -4   1 209.210 22.4918   6
  10   4   1 224.419 21.3800   2
 -10   4  -1 258.595 25.2703   1
  10   4   1 258.938 24.9693   1
  10   4   1 257.612 25.3314   9
  10   4   1 199.782 19.2816   5
  11  -4   1 17.6595 13.9525   2
  11  -4   1 5.22142 14.0698   6
  11  -4   1 29.3331 19.3625   1
  11  -4   1 15.4615 15.4811   9
  11   4   1 23.7230 14.0707   2
  11   4   1 29.3358 16.5617   1
  11   4   1 18.1275 15.5383   9
  11  -5  -1 150.393 26.0673   1
  11  -5  -1 138.270 20.7029   6
  11  -5  -1 110.756 19.6400   2
  11  -5  -1 166.696 25.4358   9
  11   5  -1 164.626 24.1467   9
  11   5  -1 180.924 22.7072   2
  11   5  -1 172.963 23.1384   1
  10  -5  -1 57.7138 16.2272   9
  10  -5  -1 49.9911 18.2007   1
  10  -5  -1 71.7977 15.5942   6
  10  -5  -1 78.9253 15.1783   2
  10   5  -1 54.5702 15.1445   1
  10   5  -1 91.2347 14.1772   5
 -10   5   1 80.8033 18.1735   1
  10   5  -1 92.4433 16.5354   2
  10   5  -1 84.5036 17.7413   9
   9  -5  -1 82.5666 13.9050   2
   9  -5  -1 67.9659 13.5500   6
   9  -5  -1 77.6410 16.1868   9
   9  -5  -1 65.5565 16.2285   1
   9   5  -1 82.3582 15.0812   9
  -9   5   1 48.1655 14.5080   1
   9   5  -1 64.0849 13.5583   1
   9   5  -1 69.8066 11.9933   5
   9   5  -1 54.5654 13.4362   2
   8  -5  -1 30.5810 11.9783   1
   8  -5  -1 25.0472 9.98046   6
   8  -5  -1 28.5358 9.57722   2
   8  -5  -1 18.2496 9.82239   9
   8   5  -1 11.4377 9.32902   1
   8   5  -1 30.1215 9.94043   2
  -8   5   1 15.6747 10.7199   1
   8   5  -1 25.7975 10.4821   9
   8   5  -1 26.0725 8.89558   5
   7  -5  -1 48.6660 9.78475   6
   7  -5  -1 67.9516 10.4940   2
  -7  -5   1 62.6764 9.81111   1
  -7  -5   1 66.4242 6.13765   4
   7  -5  -1 67.9391 12.5074   1
   7  -5  -1 55.8002 11.1525   9
  -7   5   1 54.3477 11.1107   1
   7   5  -1 46.5907 9.80723   1
  -7   5   1 68.4913 10.2898   4
   7   5  -1 67.5439 12.0332   9
   7   5  -1 54.4568 9.28359   5
   7   5  -1 68.4244 10.6783   2
   6  -5  -1 113.900 13.6233   1
   6  -5  -1 113.657 12.6191   9
   6  -5  -1 114.634 11.6725   6
   6  -5  -1 97.8907 10.7490   2
  -6  -5   1 123.337 7.27253   4
  -6  -5   1 103.386 10.2747   1
   6   5  -1 104.408 6.64472   4
   6   5  -1 115.040 12.7908   9
   6   5  -1 91.7512 11.2615   2
   6   5  -1 91.3576 10.2850   1
   6   5  -1 112.879 11.0988   1
  -6   5   1 119.702 13.0557   1
   6   5  -1 128.343 11.2642   5
   6   5  -1 95.8788 6.60918   7
  -6   5   1 115.237 11.4446   4
  -6   5   1 113.476 6.58086   7
  -5  -5   1 464.679 17.3606   4
   5  -5  -1 443.809 23.4800   1
  -5  -5   1 428.870 20.5955   1
   5  -5  -1 436.369 21.8663   6
  -5   5   1 458.687 23.6040   1
   5   5  -1 437.246 16.6834   4
   5   5  -1 452.389 21.4407   1
   5   5  -1 429.228 17.3966   7
  -5   5   1 481.494 17.5806   7
   5   5  -1 439.702 22.6931   9
   5   5  -1 435.735 21.3007   5
   5   5  -1 435.189 20.3575   1
   5   5  -1 404.400 21.4095   2
  -5   5   1 426.139 21.6842   4
   4  -5  -1 1380.20 50.9449   6
  -4  -5   1 1391.15 46.2899   4
   4  -5  -1 1323.56 52.2216   1
  -4  -5   1 1368.00 49.3865   1
   4   5  -1 1262.55 47.4295   7
  -4   5   1 1401.78 50.2578   4
   4   5  -1 1401.58 52.2543   9
  -4   5   1 1398.69 50.9196   1
   4   5  -1 1332.56 49.6716   1
   4   5  -1 1336.00 50.5838   5
   4   5  -1 1324.61 51.1299   2
  -4   5   1 1401.75 46.6466   7
   3  -5  -1 1.99751 1.81184   5
   3  -5  -1 3.72294 3.28687   6
  -3  -5   1 2.01836 3.23730   7
  -3  -5   1 6.82973 2.07561   4
  -3  -5   1 0.23093 2.37718   1
   3  -5  -1 3.28236 4.01513   1
  -3  -5   1 1.40417 2.96238   3
   3   5  -1 3.74307 3.77419   5
  -3   5   1 3.87747 3.12625   7
   3   5  -1 1.75177 3.39814   2
  -3   5   1 0.54993 4.72502   1
   3   5  -1 5.68190 3.90571   9
  -3   5   1 2.72167 3.93792   4
   3   5  -1 1.42207 2.56496   1
  -3   5   1 0.02034 3.66131   1
   3   5  -1 6.13154 3.31390   7
  -2  -5   1 277.425 10.9459   4
   2  -5  -1 275.025 13.6004   1
  -2  -5   1 256.035 12.6520   5
  -2  -5   1 255.853 13.0564   9
   2  -5  -1 243.355 12.4267   6
  -2  -5   1 251.757 12.2369   7
  -2  -5   1 266.111 10.8601   1
   2  -5  -1 246.823 9.91032   5
  -2  -5   1 253.754 11.8731   8
   2  -5  -1 268.284 12.4614   1
   2  -5  -1 233.783 12.9501   4
  -2  -5   1 239.593 12.6074   2
  -2  -5   1 272.105 10.4181   1
  -2  -5   1 258.783 11.7262   3
   2   5  -1 264.715 12.8543   5
  -2   5   1 243.936 11.9216   6
  -2   5   1 271.378 11.4443   7
   2   5  -1 260.651 13.1792   9
  -2   5   1 283.057 13.3280   1
   2   5  -1 257.957 10.7685   1
  -2   5   1 273.276 13.0689   1
   2   5  -1 289.027 13.2554   2
   2   5  -1 266.459 12.3545   7
  -2   5   1 282.097 13.2164   4
   2   5  -1 271.701 12.4473   3
   2   5  -1 269.114 10.3327   1
  -1  -5   1 1510.42 52.7204   7
  -1  -5   1 1479.02 52.6539   5
   1  -5  -1 1486.11 52.3862   1
   1  -5  -1 1469.06 52.7106   6
  -1  -5   1 1554.75 51.0363   1
  -1  -5   1 1548.98 51.4666   8
  -1  -5   1 1562.84 51.0789   1
   1  -5  -1 1400.45 52.1692   1
   1  -5  -1 1501.93 52.0513   5
   1  -5  -1 1456.58 52.1700   4
  -1  -5   1 1478.77 52.9173   9
  -1  -5   1 1507.02 52.7856   2
  -1  -5   1 1529.73 51.8171   3
  -1   5   1 1548.91 52.0400   1
  -1   5   1 1567.81 52.1641   5
  -1   5   1 1457.51 51.9024   1
   1   5  -1 1461.62 52.9429   9
  -1   5   1 1453.04 52.3245   4
   1   5  -1 1495.31 52.7736   7
   1   5  -1 1525.93 51.0692   1
   1   5  -1 1512.40 50.9015   1
   1   5  -1 1507.59 52.4906   5
  -1   5   1 1499.41 51.4680   8
   1   5  -1 1480.47 52.7966   2
   1   5  -1 1451.45 52.0430   3
  -1   5   1 1539.26 51.2061   7
   0  -5   1 700.935 26.1243   5
   0  -5   1 756.819 28.0687   9
   0  -5   1 780.244 27.5063   6
   0  -5   1 725.314 25.5217   1
   0  -5  -1 671.573 27.7724   9
   0  -5   1 731.395 27.1449   7
   0  -5   1 712.149 26.6136   3
   0  -5   1 739.996 25.0192   1
   0  -5  -1 724.830 26.7294   4
   0  -5   1 736.578 26.5930   2
   0  -5  -1 725.135 26.4777   1
   0  -5  -1 706.802 25.7979   5
   0  -5  -1 682.577 26.4950   1
   0   5   1 737.671 26.6449   4
   0   5   1 734.342 26.0325   5
   0   5  -1 740.895 25.5527   1
   0   5   1 750.247 26.9565   7
   0   5  -1 711.221 27.0053   7
   0   5  -1 740.593 25.1187   1
   0   5   1 734.122 26.4462   1
   0   5  -1 721.720 27.0486   3
   0   5  -1 725.249 26.7068   5
   0   5   1 711.962 26.0537   3
   1  -5   1 87.2748 6.49008   6
  -1  -5  -1 82.0968 5.88427   2
   1  -5   1 74.0044 5.17614   5
  -1  -5  -1 87.4286 4.50757   3
  -1  -5  -1 79.6253 5.40244   1
  -1  -5  -1 87.6299 6.44464   9
   1  -5   1 87.3831 5.23811   1
  -1  -5  -1 82.8293 4.82936   4
  -1  -5  -1 84.5097 5.54354   1
   1  -5   1 77.9244 5.87249   7
   1  -5   1 88.4631 5.74327   1
   1   5   1 90.8771 4.62509   3
   1   5   1 92.2891 6.50523   9
  -1   5  -1 70.8568 5.29120   1
   1   5   1 82.6636 6.13092   7
  -1   5  -1 81.4548 6.04077   6
   1   5   1 84.8396 6.30711   5
  -1   5  -1 71.2694 6.08784   3
   1   5   1 77.1038 5.41155   1
  -1   5  -1 80.6401 6.16723   7
  -1   5  -1 80.3314 5.44035   5
   2  -5   1 49.2901 4.12472   5
  -2  -5  -1 49.6205 5.69225   9
   2  -5   1 50.5592 5.55498   1
  -2  -5  -1 61.1206 5.48764   2
   2  -5   1 50.1647 5.73755   1
  -2  -5  -1 55.3425 3.27344   4
  -2  -5  -1 59.5218 5.02893   1
   2  -5   1 49.0081 5.83145   4
  -2  -5  -1 50.2205 3.51058   3
   2  -5   1 51.1448 5.04361   7
   2  -5   1 56.8034 5.81180   6
  -2  -5  -1 45.5200 4.39725   1
  -2   5  -1 51.1349 5.20213   7
   2   5   1 59.6090 5.70943   2
   2   5   1 45.0340 5.23523   7
  -2   5  -1 57.8298 5.62954   6
   2   5   1 50.4042 4.83463   1
  -2   5  -1 53.5679 5.74433   1
  -2   5  -1 49.2268 5.49636   1
   2   5   1 57.2139 5.77374   5
   2   5   1 57.6400 5.82474   9
   3  -5   1 614.824 25.9300   1
   3  -5   1 571.068 22.3516   7
  -3  -5  -1 628.491 22.1069   3
  -3  -5  -1 660.748 23.7882   1
   3  -5   1 580.773 25.1511   6
  -3   5  -1 570.426 24.6936   1
   3   5   1 587.897 23.2879   7
   3   5   1 581.939 24.6611   2
   3   5   1 589.437 25.4052   9
  -3   5  -1 646.651 25.7905   1
  -3   5  -1 596.803 22.4990   7
   3   5   1 584.513 24.2806   1
   3   5   1 603.442 23.4812   1
  -4  -5  -1 419.426 18.8477   1
   4  -5   1 392.927 16.2814   7
   4  -5   1 432.272 21.2372   1
   4  -5   1 393.836 20.2527   6
   4   5   1 403.357 17.1455   7
  -4   5  -1 419.521 16.6935   7
   4   5   1 425.568 19.5170   1
   4   5   1 421.014 19.5399   2
  -4   5  -1 409.115 19.7389   1
   4   5   1 402.463 18.1747   1
   4   5   1 398.126 20.3829   9
  -5  -5  -1 875.664 34.2796   1
   5  -5   1 859.972 36.2551   6
   5  -5   1 786.302 36.1124   1
   5  -5   1 873.006 33.5107   2
   5   5   1 827.383 34.7881   2
   5   5   1 872.807 36.5036   9
   5   5   1 854.149 34.8530   1
   5   5   1 832.585 30.4967   7
  -5   5  -1 838.315 30.1255   7
   5   5   1 846.885 34.7741   1
  -5   5  -1 786.643 35.5345   1
   6  -5   1 340.422 21.8600   1
   6  -5   1 289.858 20.2277   9
   6  -5   1 328.494 18.0850   2
  -6  -5  -1 345.461 19.0290   1
   6  -5   1 343.639 20.7239   6
   6   5   1 359.796 19.3018   5
   6   5   1 294.479 18.6904   2
   6   5   1 335.091 19.8532   1
   6   5   1 353.492 21.1803   9
  -6   5  -1 309.832 19.9003   1
   6   5   1 325.573 19.1504   1
   6   5   1 339.473 13.7873   7
   7  -5   1 699.006 31.6683   2
  -7  -5  -1 755.080 33.8097   1
   7  -5   1 638.498 35.2270   1
   7  -5   1 674.937 34.4990   6
   7  -5   1 704.964 36.0839   9
  -7   5  -1 741.297 36.1720   1
   7   5   1 710.935 33.2019   2
   7   5   1 706.134 34.0582   1
   7   5   1 714.894 32.9751   5
   7   5   1 718.593 35.4572   9
   8  -5   1 153.781 17.8903   9
   8  -5   1 134.519 14.2163   2
   8  -5   1 176.570 17.8342   6
   8  -5   1 153.411 18.7687   1
   8   5   1 176.147 17.2331   1
  -8   5  -1 192.542 18.8759   1
   8   5   1 164.167 15.0578   5
   8   5   1 178.047 18.0922   9
   8   5   1 183.124 16.5983   2
   9  -5   1 68.5316 15.8918   9
   9  -5   1 84.1321 17.6844   1
   9  -5   1 100.125 13.6757   2
   9  -5   1 47.8102 13.2713   6
   9   5   1 62.7989 13.6394   1
   9   5   1 86.8473 13.1181   5
  -9   5  -1 67.5696 15.5381   1
   9   5   1 81.1333 16.0705   9
   9   5   1 47.1713 12.5928   2
  10  -5   1 -0.5750 14.8037   1
  10  -5   1 3.45945 11.1246   2
  10  -5   1 1.56344 12.4052   6
  10  -5   1 4.86538 13.9770   9
  10   5   1 -1.8425 12.2904   1
 -10   5  -1 -10.165 13.6150   1
  10   5   1 4.25206 10.8288   5
  10   5   1 2.44268 13.9608   9
  10   5   1 -1.3522 10.4370   2
  11  -5   1 -2.4170 15.4049   9
  11  -5   1 9.95521 14.7297   6
  11  -5   1 2.06866 14.2449   2
  11  -5   1 2.90376 18.1338   1
  11   5   1 7.27977 14.2808   2
  11   5   1 1.91191 14.9909   9
  11   5   1 3.27292 14.6119   1
  10  -6  -1 102.353 21.0517   1
  10  -6  -1 104.160 16.9505   2
  10  -6  -1 103.169 19.8622   9
  10  -6  -1 71.6929 16.1262   6
  10   6  -1 94.9265 17.0610   1
 -10   6   1 65.3899 17.7134   1
  10   6  -1 67.9735 13.8882   5
  10   6  -1 86.1968 16.1588   2
  10   6  -1 104.889 19.1004   9
   9  -6  -1 59.4099 13.1072   2
   9  -6  -1 24.9672 13.3808   9
   9  -6  -1 56.7551 15.6523   1
   9  -6  -1 43.3629 12.7718   6
   9   6  -1 78.5702 14.2397   1
   9   6  -1 61.4108 13.1190   2
  -9   6   1 36.2392 13.7845   1
   9   6  -1 39.3357 14.0245   9
   9   6  -1 40.1824 10.9139   5
   8  -6  -1 248.285 20.3439   6
   8  -6  -1 289.558 24.6156   1
   8  -6  -1 242.878 22.2254   9
   8  -6  -1 293.690 20.4329   2
   8   6  -1 253.651 22.0607   9
   8   6  -1 248.898 20.1804   2
   8   6  -1 276.820 19.4095   5
   8   6  -1 285.089 20.5089   1
  -8   6   1 282.775 23.0858   1
   7  -6  -1 -2.1069 6.10534   2
   7  -6  -1 -1.9160 9.48229   1
  -7  -6   1 0.59820 6.59362   1
   7  -6  -1 7.46003 7.40441   6
   7  -6  -1 8.30858 7.99599   9
  -7  -6   1 1.65596 3.33290   4
   7   6  -1 1.40073 6.82239   2
  -7   6   1 2.97371 3.49295   7
   7   6  -1 -4.6479 6.59457   5
   7   6  -1 10.2100 8.09799   9
  -7   6   1 -1.1756 6.92927   4
   7   6  -1 -4.8626 6.56605   1
  -7   6   1 -0.1466 9.12665   1
   6  -6  -1 3.12824 7.26523   1
  -6  -6   1 12.6109 5.84388   1
  -6  -6   1 6.94690 3.09050   4
   6  -6  -1 13.5763 7.00236   6
   6  -6  -1 10.7701 6.16246   2
   6  -6  -1 13.9933 7.27676   9
  -6   6   1 13.5087 4.31316   7
   6   6  -1 12.1437 6.37892   1
   6   6  -1 12.1662 6.49339   5
   6   6  -1 4.71717 5.96324   1
  -6   6   1 11.6406 8.01820   1
   6   6  -1 13.9222 4.37941   7
   6   6  -1 1.86462 6.65761   2
  -6   6   1 19.0144 7.21563   4
   6   6  -1 13.3792 7.28202   9
   5  -6  -1 292.770 17.0117   6
   5  -6  -1 265.939 18.4313   1
  -5  -6   1 274.840 14.9213   1
  -5  -6   1 299.467 12.1138   4
   5   6  -1 296.141 17.2786   2
   5   6  -1 281.948 13.4419   7
   5   6  -1 249.127 16.0593   5
   5   6  -1 264.095 15.4022   1
  -5   6   1 278.690 18.0423   1
   5   6  -1 309.410 18.4741   9
  -5   6   1 283.591 13.1564   7
  -5   6   1 247.627 16.0300   4
   4  -6  -1 164.423 12.8317   1
   4  -6  -1 148.745 7.52069   5
  -4  -6   1 183.376 9.80967   1
  -4  -6   1 193.863 8.41140   4
   4  -6  -1 167.222 11.5096   6
   4   6  -1 182.954 12.1562   2
   4   6  -1 164.930 9.78468   7
  -4   6   1 177.975 12.5241   1
   4   6  -1 149.107 11.9878   9
   4   6  -1 154.187 11.3824   5
   4   6  -1 169.429 10.3175   1
  -4   6   1 164.764 12.0989   4
  -4   6   1 190.436 9.54653   7
   3  -6  -1 2.00141 2.08689   5
  -3  -6   1 1.09545 2.28087   1
  -3  -6   1 0.03670 3.42845   7
   3  -6  -1 -0.6410 3.51117   6
   3  -6  -1 1.20870 4.42875   1
  -3  -6   1 3.32073 3.09553   3
  -3  -6   1 -0.1132 1.82813   4
   3   6  -1 -0.6832 4.03833   9
  -3   6   1 -0.8239 3.32439   7
   3   6  -1 1.03287 3.41355   7
   3   6  -1 1.95755 2.61883   1
  -3   6   1 0.99683 3.89857   1
   3   6  -1 -4.3453 3.10782   5
  -3   6   1 -3.4469 4.22423   4
   3   6  -1 -4.8015 3.87015   2
   3   6  -1 1.97953 2.58669   1
  -3   6   1 2.76961 4.84875   1
   2  -6  -1 21.6102 4.88085   1
  -2  -6   1 24.5200 4.59714   7
  -2  -6   1 24.7664 2.98681   1
   2  -6  -1 32.7820 4.83160   6
  -2  -6   1 21.4549 3.50987   3
  -2  -6   1 25.3191 2.70833   1
  -2  -6   1 28.9030 3.72210   8
   2  -6  -1 28.3815 3.13691   5
  -2   6   1 28.1127 4.74001   1
   2   6  -1 23.6390 4.67306   5
   2   6  -1 30.4629 2.91170   1
   2   6  -1 22.5935 4.45270   7
  -2   6   1 18.0096 4.19724   6
  -2   6   1 19.0228 4.86589   1
   2   6  -1 28.8338 5.10478   9
  -2   6   1 19.6156 4.43296   7
   2   6  -1 28.2908 3.85692   3
  -2   6   1 22.3743 4.92932   4
   2   6  -1 25.7543 4.81070   2
   2   6  -1 20.4388 2.65336   1
  -2   6   1 19.7503 3.45609   8
  -2   6   1 27.1939 3.06374   5
   1  -6  -1 363.648 15.6715   1
  -1  -6   1 373.253 13.7224   1
  -1  -6   1 383.790 13.8411   1
   1  -6  -1 376.323 15.4630   1
  -1  -6   1 353.678 15.9365   5
  -1  -6   1 350.466 16.5891   9
  -1  -6   1 379.615 16.6683   7
  -1  -6   1 355.944 16.0133   2
   1  -6  -1 343.686 15.9593   4
   1  -6  -1 346.786 13.7773   5
  -1  -6   1 372.066 13.7700   8
   1  -6  -1 394.546 16.1523   6
  -1  -6   1 372.490 15.2914   3
  -1   6   1 356.693 14.9363   1
  -1   6   1 370.091 13.3248   8
  -1   6   1 365.652 16.3773   4
  -1   6   1 402.389 16.1582   7
  -1   6   1 386.634 15.2433   1
   1   6  -1 390.889 13.8290   1
   1   6  -1 345.032 16.6576   9
   1   6  -1 372.373 16.4504   7
   1   6  -1 387.834 13.4759   1
   1   6  -1 391.562 15.6495   3
   1   6  -1 369.637 15.8194   5
   1   6  -1 373.325 16.3008   2
  -1   6   1 357.387 14.4887   5
   0  -6   1 91.5145 6.25038   2
   0  -6  -1 87.8726 7.12427   9
   0  -6   1 95.1678 6.52803   3
   0  -6   1 102.513 6.51303   5
   0  -6  -1 104.095 6.63945   4
   0  -6   1 96.9955 5.16152   1
   0  -6  -1 91.1307 6.09614   5
   0  -6  -1 109.824 6.26313   1
   0  -6   1 95.9799 6.83604   6
   0  -6   1 93.9406 7.16996   7
   0  -6   1 81.1756 6.92449   9
   0  -6  -1 86.5874 6.07849   1
   0  -6   1 97.9449 5.30098   1
   0   6   1 106.313 6.53156   4
   0   6  -1 112.762 7.65155   7
   0   6   1 95.0813 6.28840   5
   0   6  -1 88.3424 6.39657   5
   0   6   1 95.8756 6.20459   1
   0   6  -1 88.1193 4.96214   1
   0   6  -1 86.8882 5.21766   1
   0   6   1 103.512 7.57748   7
   0   6  -1 99.8198 6.66795   3
   0   6   1 102.451 6.03504   3
  -1  -6  -1 307.315 12.0341   4
   1  -6   1 281.965 13.7003   6
  -1  -6  -1 272.663 11.3611   3
  -1  -6  -1 254.511 13.6685   9
  -1  -6  -1 286.671 11.0033   8
   1  -6   1 275.993 11.7789   5
   1  -6   1 283.566 12.9028   7
  -1  -6  -1 286.543 12.8343   1
  -1  -6  -1 304.523 12.6357   1
  -1  -6  -1 267.558 13.1311   2
   1  -6   1 283.334 11.9926   1
   1  -6   1 276.098 12.6186   1
   1  -6   1 276.011 13.4785   4
  -1   6  -1 278.289 12.0934   5
  -1   6  -1 304.204 13.7355   3
   1   6   1 288.892 11.1871   3
   1   6   1 274.302 13.4682   7
  -1   6  -1 305.820 13.4304   6
   1   6   1 281.498 12.5674   1
  -1   6  -1 281.724 13.3192   7
  -1   6  -1 287.764 11.0316   8
  -1   6  -1 300.979 12.1121   1
   1   6   1 294.408 13.5759   5
   1   6   1 281.189 13.8482   9
   2  -6   1 0.03850 2.80827   6
  -2  -6  -1 -0.8079 1.57230   3
   2  -6   1 -0.3512 3.43925   7
   2  -6   1 0.08557 2.39040   5
  -2  -6  -1 2.43824 1.81041   4
  -2  -6  -1 -0.6972 1.97819   1
   2  -6   1 -0.2325 3.17090   1
   2   6   1 0.41290 2.84378   9
  -2   6  -1 -0.1755 3.34901   1
  -2   6  -1 1.60519 3.59746   3
   2   6   1 1.12734 2.55699   1
  -2   6  -1 -1.5882 3.16070   7
  -2   6  -1 3.35858 3.45990   1
   2   6   1 -0.4070 3.02687   7
   2   6   1 4.42621 3.88055   5
   2   6   1 4.69102 3.33001   2
   2   6   1 3.71545 1.90961   3
   3  -6   1 122.532 9.95322   1
  -3  -6  -1 100.807 6.00411   3
   3  -6   1 94.4487 6.42826   5
  -3  -6  -1 96.8523 7.09764   1
   3  -6   1 99.6827 8.83615   6
   3  -6   1 90.9916 7.20149   7
  -3   6  -1 119.119 9.49039   1
  -3   6  -1 109.600 9.26538   1
   3   6   1 93.3883 7.54806   1
   3   6   1 118.321 8.93454   2
   3   6   1 103.959 9.00109   5
   3   6   1 107.612 7.85584   7
   3   6   1 98.2436 8.52441   9
  -3   6  -1 105.871 7.51200   7
   4  -6   1 76.2831 8.70939   1
   4  -6   1 53.5566 7.49134   6
  -4  -6  -1 73.3864 7.12697   1
   4  -6   1 65.3223 6.49023   7
  -4  -6  -1 57.6307 5.59891   3
   4   6   1 78.8938 8.34889   2
   4   6   1 55.9226 7.64184   9
  -4   6  -1 67.2868 6.26224   7
   4   6   1 76.6730 6.69848   7
   4   6   1 70.2746 7.41451   1
  -4   6  -1 65.5547 7.95926   1
   4   6   1 76.5791 7.10260   1
   4   6   1 78.2658 8.31989   5
  -5  -6  -1 54.8752 7.47835   1
   5  -6   1 59.8864 8.87198   6
   5  -6   1 66.1671 10.3592   1
   5   6   1 58.8978 9.14563   9
   5   6   1 52.4615 8.08301   5
  -5   6  -1 45.7815 5.65821   7
   5   6   1 56.4387 5.75951   7
   5   6   1 70.6975 8.58009   1
   5   6   1 40.2084 7.27546   2
   5   6   1 70.2957 8.24994   1
  -5   6  -1 44.6631 8.99266   1
   6  -6   1 9.88994 5.70550   2
   6  -6   1 3.40567 7.82714   1
   6  -6   1 3.52234 6.65727   6
  -6  -6  -1 2.83934 5.46780   1
   6  -6   1 6.00753 7.41669   9
   6   6   1 9.32751 6.81836   1
  -6   6  -1 1.72514 7.86304   1
   6   6   1 10.8762 6.99458   1
   6   6   1 2.57038 6.16069   2
  -6   6  -1 6.06513 3.89802   7
   6   6   1 0.96657 6.66341   9
   6   6   1 6.49201 4.00205   7
   6   6   1 9.00771 6.71603   5
  -7  -6  -1 68.8222 10.2948   1
   7  -6   1 40.9373 10.6811   6
   7  -6   1 74.3965 13.9122   1
   7  -6   1 66.1428 12.3553   9
   7  -6   1 77.9804 10.3449   2
  -7   6  -1 58.8512 11.8723   1
   7   6   1 74.5063 11.0683   2
   7   6   1 73.7004 6.26187   7
   7   6   1 54.5372 11.6903   9
   7   6   1 68.3521 10.5690   5
   7   6   1 72.1597 11.5484   1
   8  -6   1 121.225 15.7280   6
   8  -6   1 145.781 18.8896   1
   8  -6   1 139.472 17.1757   9
   8  -6   1 118.120 13.5173   2
   8   6   1 124.137 14.4047   5
   8   6   1 154.056 15.7710   2
   8   6   1 140.585 15.8572   1
  -8   6  -1 125.193 17.1553   1
   8   6   1 163.067 17.7466   9
   9  -6   1 164.324 21.3492   1
   9  -6   1 178.428 17.2630   2
   9  -6   1 220.283 21.1124   6
   9  -6   1 187.017 21.3142   9
   9   6   1 181.419 18.3987   2
   9   6   1 192.954 19.9941   1
   9   6   1 162.049 17.3520   5
   9   6   1 206.321 21.7364   9
  -9   6  -1 225.771 22.4854   1
  10  -6   1 194.599 22.4915   6
  10  -6   1 162.535 18.4999   2
  10  -6   1 186.499 25.8538   1
  10  -6   1 163.554 22.4236   9
  10   6   1 183.310 21.7359   1
  10   6   1 171.498 19.8879   2
  10   6   1 195.241 19.6711   5
 -10   6  -1 192.602 23.4420   1
  10   6   1 167.099 21.9176   9
  10  -7  -1 327.383 26.9372   6
  10  -7  -1 363.582 30.9319   9
  10  -7  -1 327.127 31.8139   1
  10  -7  -1 345.684 26.3277   2
  10   7  -1 311.609 25.8481   1
 -10   7   1 306.220 29.1950   1
  10   7  -1 305.466 28.5298   9
  10   7  -1 318.786 26.2452   2
  10   7  -1 325.624 24.2761   5
   9  -7  -1 80.1316 15.0134   6
   9  -7  -1 102.925 15.2283   2
   9  -7  -1 84.6365 16.6856   9
   9  -7  -1 84.3318 17.2952   1
   9   7  -1 107.883 16.4753   2
   9   7  -1 88.0940 14.6833   1
   9   7  -1 83.4316 13.5209   5
  -9   7   1 79.7181 16.6098   1
   9   7  -1 83.3618 16.8780   9
   8  -7  -1 81.4326 14.7797   9
   8  -7  -1 89.8884 13.8720   6
   8  -7  -1 71.3002 12.3186   2
   8  -7  -1 67.4054 15.7664   1
   8   7  -1 92.5821 14.0143   2
   8   7  -1 64.7172 11.8455   1
   8   7  -1 73.0567 12.2193   5
  -8   7   1 84.8617 15.3107   1
   8   7  -1 83.8659 14.2932   9
   7  -7  -1 4.81185 7.18097   6
   7  -7  -1 -1.9419 8.21622   9
   7  -7  -1 2.80806 7.17464   2
   7  -7  -1 -2.4718 9.67958   1
  -7   7   1 -0.8522 8.82372   1
   7   7  -1 2.64324 4.46981   7
   7   7  -1 3.36186 6.89910   1
   7   7  -1 -1.1746 7.33447   2
   7   7  -1 -1.7151 8.54055   9
  -7   7   1 0.89883 4.15321   7
   7   7  -1 3.45090 7.28112   5
   6  -7  -1 7.14374 6.34778   6
  -6  -7   1 2.72941 5.57863   1
   6  -7  -1 5.07733 8.48543   1
   6  -7  -1 4.25343 3.52067   5
   6   7  -1 0.67971 6.44039   5
  -6   7   1 3.28959 4.30754   7
   6   7  -1 3.48720 6.13310   1
  -6   7   1 5.61263 6.64001   4
   6   7  -1 -4.1304 4.70834   1
   6   7  -1 2.60906 4.27017   7
  -6   7   1 0.76470 8.07488   1
   6   7  -1 3.06140 6.62679   2
   6   7  -1 8.31171 7.60295   9
   5  -7  -1 903.409 39.4434   1
  -5  -7   1 905.676 34.9173   1
  -5  -7   1 928.622 31.7169   4
   5  -7  -1 884.019 37.5224   6
   5  -7  -1 858.935 31.3500   5
   5   7  -1 899.837 34.2559   7
  -5   7   1 852.540 37.2724   4
  -5   7   1 802.929 38.2548   1
   5   7  -1 903.016 37.8588   2
   5   7  -1 870.168 38.8770   9
   5   7  -1 877.580 35.3715   1
   5   7  -1 908.826 37.1281   5
  -5   7   1 928.059 33.3645   7
   4  -7  -1 196.014 12.8958   6
   4  -7  -1 207.905 9.36513   5
  -4  -7   1 218.893 11.3748   1
  -4  -7   1 218.880 9.78940   4
   4  -7  -1 259.826 15.8154   1
   4   7  -1 238.137 11.5115   1
  -4   7   1 182.733 13.6057   4
  -4   7   1 205.031 14.0586   1
  -4   7   1 202.632 10.9429   7
   4   7  -1 214.608 11.7792   1
   4   7  -1 193.955 11.5922   7
   4   7  -1 217.082 14.3409   9
   4   7  -1 197.806 13.1318   5
   4   7  -1 187.489 13.2714   2
  -3  -7   1 2479.16 86.2084   3
  -3  -7   1 2604.16 86.7564   1
   3  -7  -1 2487.81 88.9057   6
  -3  -7   1 2596.70 86.4108   4
   3  -7  -1 2600.68 89.6214   1
   3  -7  -1 2404.55 86.2795   5
  -3  -7   1 2516.73 87.9412   8
   3   7  -1 2573.98 89.3624   2
   3   7  -1 2423.26 89.1869   9
   3   7  -1 2568.09 88.7332   5
  -3   7   1 2548.49 88.8470   4
  -3   7   1 2616.54 88.3407   1
   3   7  -1 2486.89 86.6587   1
  -3   7   1 2374.80 88.8452   1
   3   7  -1 2431.86 87.5224   7
   3   7  -1 2505.32 86.1998   1
  -3   7   1 2634.23 89.2343   7
  -2  -7   1 101.399 6.50387   8
   2  -7  -1 109.243 8.48294   6
  -2  -7   1 120.561 7.45809   3
  -2  -7   1 101.405 5.63941   1
   2  -7  -1 102.304 6.04515   5
   2  -7  -1 99.9640 8.62605   1
   2   7  -1 113.168 5.50044   1
   2   7  -1 113.938 9.00163   9
   2   7  -1 104.906 8.46975   7
   2   7  -1 101.335 7.29236   3
   2   7  -1 101.100 5.88161   1
  -2   7   1 107.727 6.28726   5
  -2   7   1 118.378 9.02839   4
  -2   7   1 101.659 8.37081   7
  -2   7   1 110.171 8.75094   1
   2   7  -1 110.492 8.46246   2
   2   7  -1 96.2354 8.31995   5
  -2   7   1 112.546 6.43892   8
  -2   7   1 113.042 8.50172   1
  -1  -7   1 110.303 6.11075   1
   1  -7  -1 119.084 6.72094   5
  -1  -7   1 114.588 7.36185   3
  -1  -7   1 125.813 6.03899   1
   1  -7  -1 128.570 8.14282   1
   1  -7  -1 127.934 8.43919   6
  -1  -7   1 123.777 5.65996   8
  -1   7   1 109.480 8.37013   4
  -1   7   1 111.380 5.28543   8
  -1   7   1 122.055 8.19927   3
  -1   7   1 119.142 8.69634   7
   1   7  -1 119.959 7.25430   3
   1   7  -1 146.110 9.82185   9
  -1   7   1 109.958 8.16682   1
   1   7  -1 131.655 8.47142   5
  -1   7   1 112.346 7.59817   1
   1   7  -1 121.695 5.92056   1
  -1   7   1 114.379 6.96449   5
   1   7  -1 119.954 9.22012   7
   1   7  -1 128.214 5.89297   1
   0  -7  -1 468.345 19.6439   5
   0  -7   1 502.156 18.8558   1
   0  -7   1 496.768 20.1968   2
   0  -7  -1 480.525 20.3905   4
   0  -7   1 515.380 20.4393   3
   0  -7   1 474.899 18.5821   1
   0  -7   1 457.257 19.5504   5
   0  -7   1 537.154 20.9839   6
   0  -7  -1 498.783 19.5558   1
   0   7  -1 508.255 18.3493   1
   0   7   1 487.204 19.4939   3
   0   7  -1 500.998 20.4364   3
   0   7   1 484.851 20.7037   7
   0   7  -1 515.972 18.7590   1
   0   7   1 489.698 19.4747   1
   0   7  -1 499.797 19.9043   5
   0   7   1 484.095 19.3687   5
   0   7  -1 503.049 20.6494   7
  -1  -7  -1 258.188 11.1922   3
  -1  -7  -1 265.420 11.8435   1
   1  -7   1 261.546 13.2345   6
  -1  -7  -1 276.073 10.2483   8
   1  -7   1 246.474 12.1835   5
   1  -7   1 265.943 11.8557   1
  -1  -7  -1 250.073 11.6857   4
  -1   7  -1 280.987 12.0275   1
   1   7   1 257.050 13.6100   7
   1   7   1 260.949 12.0693   1
   1   7   1 269.059 11.0334   3
  -1   7  -1 269.382 12.6319   5
   1   7   1 259.248 13.0648   5
  -1   7  -1 258.610 10.1150   8
  -1   7  -1 240.091 12.8232   7
   1   7   1 233.599 13.7677   9
  -1   7  -1 254.996 13.3264   3
   2  -7   1 2167.72 77.2610   5
   2  -7   1 2283.30 80.8012   6
  -2  -7  -1 2264.81 77.3709   1
  -2  -7  -1 2301.37 78.3129   4
   2  -7   1 2310.83 77.8033   1
  -2  -7  -1 2379.44 78.4174   3
  -2   7  -1 2322.95 80.9152   3
   2   7   1 2275.48 80.0159   7
  -2   7  -1 2389.23 77.8979   1
   2   7   1 2258.24 80.4834   5
  -2   7  -1 2306.81 78.1172   7
   2   7   1 2325.11 80.3301   2
  -2   7  -1 2175.43 77.5235   1
   2   7   1 2218.20 78.0178   1
   2   7   1 2335.20 78.6934   3
   2   7   1 2269.90 81.0557   9
   3  -7   1 63.6345 5.79221   5
   3  -7   1 81.0005 8.45979   6
   3  -7   1 68.7522 8.23501   1
  -3  -7  -1 81.1419 6.61211   1
  -3  -7  -1 81.4961 4.41934   4
  -3  -7  -1 74.7868 5.42989   3
   3   7   1 73.9443 7.51319   7
  -3   7  -1 90.5026 7.78823   7
  -3   7  -1 86.4527 8.62544   1
   3   7   1 74.5330 7.85501   2
   3   7   1 63.3364 6.42004   1
  -3   7  -1 90.6892 9.03130   1
   3   7   1 58.1679 6.94401   9
   3   7   1 76.4278 8.45519   5
  -4  -7  -1 2443.74 81.4743   1
   4  -7   1 2308.22 83.9493   1
  -4  -7  -1 2369.22 78.7911   3
   4  -7   1 2343.59 84.3295   6
   4  -7   1 2189.90 79.7388   5
  -4   7  -1 2382.00 79.3072   7
   4   7   1 2262.63 83.2771   2
   4   7   1 2325.65 82.3202   1
   4   7   1 2266.02 84.2622   9
   4   7   1 2299.93 81.6400   1
   4   7   1 2341.91 81.5935   7
   4   7   1 2352.70 83.8708   5
  -4   7  -1 2365.89 83.2521   1
   5  -7   1 56.4240 8.78244   6
  -5  -7  -1 47.2781 7.19936   1
   5  -7   1 70.6804 10.0816   1
   5   7   1 77.5306 10.2112   9
   5   7   1 61.7889 9.26124   5
  -5   7  -1 59.0131 9.42157   1
   5   7   1 55.7115 6.67407   7
   5   7   1 52.8642 7.92586   1
   5   7   1 52.7708 8.17264   2
   5   7   1 57.3748 7.74483   1
  -5   7  -1 65.1226 7.04469   7
   6  -7   1 249.059 20.1099   1
   6  -7   1 252.089 18.1957   6
  -6  -7  -1 254.148 16.0660   1
   6  -7   1 259.066 16.0890   2
   6   7   1 221.564 16.0879   1
  -6   7  -1 243.189 18.6591   1
   6   7   1 228.914 17.8624   9
   6   7   1 250.937 13.1446   7
   6   7   1 236.516 16.3032   1
  -6   7  -1 235.227 12.4982   7
   6   7   1 258.166 17.4096   2
   6   7   1 292.230 18.1841   5
   7  -7   1 53.0590 11.0341   6
   7  -7   1 42.0801 11.5355   1
   7  -7   1 45.5847 11.0825   9
   7  -7   1 32.3839 8.34954   2
   7   7   1 43.6380 9.97052   2
   7   7   1 29.2232 9.19417   1
   7   7   1 28.5797 9.83301   9
  -7   7  -1 40.4433 11.0203   1
   7   7   1 44.3722 6.27690   7
   7   7   1 31.0438 9.29636   5
   8  -7   1 1.01909 8.94719   9
   8  -7   1 -1.2415 11.9966   1
   8  -7   1 -0.0071 7.60644   2
   8  -7   1 -0.9165 9.31216   6
   8   7   1 7.05532 8.58769   1
   8   7   1 -1.8588 9.04429   2
   8   7   1 1.14971 10.4249   9
  -8   7  -1 5.84318 11.7945   1
   8   7   1 -6.4259 7.48182   5
   9  -7   1 -2.5325 10.4465   6
   9  -7   1 17.6096 12.2079   9
   9  -7   1 17.2031 13.9842   1
   9  -7   1 10.8782 9.56558   2
   9   7   1 19.3419 10.9491   5
   9   7   1 3.93848 11.9875   9
   9   7   1 7.69975 11.1140   1
  -9   7  -1 -7.4352 11.5008   1
   9   7   1 14.6608 11.2267   2
  10  -7   1 11.0028 13.4858   6
  10  -7   1 3.68332 14.3734   9
  10  -7   1 10.1111 11.9132   2
  10  -7   1 5.58684 15.4522   1
  10   7   1 -6.9440 12.9132   9
 -10   7  -1 5.93564 14.4929   1
  10   7   1 5.67216 12.0853   2
  10   7   1 -1.5190 12.1949   1
  10   7   1 6.24315 11.7787   5
  10  -8  -1 -2.8600 14.3601   9
  10  -8  -1 11.2281 13.4177   6
  10  -8  -1 -3.3606 16.5904   1
  10  -8  -1 5.59862 12.4460   2
  10   8  -1 -8.9445 11.6739   2
 -10   8   1 0.85838 15.7888   1
  10   8  -1 0.16479 11.2043   5
  10   8  -1 -4.7340 10.7257   1
  10   8  -1 -0.3592 13.2922   9
   9  -8  -1 212.520 20.0541   2
   9  -8  -1 182.033 22.1795   9
   9  -8  -1 230.273 21.5528   6
   9  -8  -1 201.857 24.5973   1
   9   8  -1 208.760 19.1650   1
   9   8  -1 210.857 18.9113   5
   9   8  -1 209.812 22.4037   9
  -9   8   1 174.701 21.9272   1
   9   8  -1 209.908 20.8492   2
   8  -8  -1 330.140 23.1590   2
   8  -8  -1 387.645 27.3656   9
   8  -8  -1 424.565 30.1619   1
   8  -8  -1 397.159 25.7175   6
   8   8  -1 393.919 23.6654   1
   8   8  -1 319.933 25.0795   9
   8   8  -1 364.671 23.5186   5
  -8   8   1 326.116 25.3872   1
   8   8  -1 318.451 24.0049   2
   7  -8  -1 624.660 32.0783   6
   7  -8  -1 593.949 33.8332   9
   7  -8  -1 639.296 31.1564   2
   7  -8  -1 658.323 35.5636   1
  -7   8   1 599.945 24.3410   7
   7   8  -1 601.382 25.2147   7
   7   8  -1 595.029 31.4138   2
   7   8  -1 590.770 32.7016   9
   7   8  -1 647.101 31.1528   5
   7   8  -1 566.467 29.0166   1
  -7   8   1 604.836 32.8057   1
   6  -8  -1 990.081 43.3174   6
   6  -8  -1 993.015 36.3955   5
  -6  -8   1 985.906 39.7485   1
   6  -8  -1 959.419 44.8500   1
   6   8  -1 951.655 40.3482   1
   6   8  -1 999.028 42.3877   5
   6   8  -1 1032.00 43.6236   2
  -6   8   1 974.881 42.9690   4
   6   8  -1 985.042 44.6163   9
  -6   8   1 1009.71 37.3261   7
   6   8  -1 1026.28 37.6962   7
  -6   8   1 1007.51 43.8890   1
  -5  -8   1 2635.05 90.1142   1
   5  -8  -1 2593.25 97.4989   1
   5  -8  -1 2585.47 90.1558   5
  -5  -8   1 2717.94 89.4203   4
   5  -8  -1 2592.54 95.1804   6
  -5   8   1 2607.61 96.0304   1
  -5   8   1 2736.27 93.1166   7
  -5   8   1 2740.51 93.8046   4
   5   8  -1 2455.59 95.5785   9
   5   8  -1 2587.26 94.4077   5
   5   8  -1 2602.44 92.3813   1
   5   8  -1 2576.10 95.1805   2
   5   8  -1 2567.61 91.3171   7
  -4  -8   1 116.894 6.69867   4
   4  -8  -1 96.7781 6.62526   5
   4  -8  -1 116.686 10.3550   6
  -4  -8   1 107.439 7.66449   1
   4  -8  -1 130.393 12.4591   1
   4   8  -1 87.2907 8.52078   7
   4   8  -1 109.860 7.80611   1
   4   8  -1 112.270 10.5860   5
   4   8  -1 90.2316 10.0181   9
  -4   8   1 108.158 10.8726   1
   4   8  -1 119.556 8.45007   1
   4   8  -1 100.295 10.2625   2
  -4   8   1 118.045 8.99289   7
  -4   8   1 98.9743 10.1269   4
   3  -8  -1 160.366 12.0700   1
  -3  -8   1 175.426 8.99737   1
  -3  -8   1 180.328 10.3147   3
   3  -8  -1 194.814 12.4292   6
  -3  -8   1 186.204 9.15953   4
   3  -8  -1 142.830 8.20463   5
  -3  -8   1 187.731 10.7434   8
  -3   8   1 170.545 12.4545   1
  -3   8   1 171.872 12.3974   4
   3   8  -1 166.426 12.3456   9
  -3   8   1 157.052 9.74774   8
  -3   8   1 205.361 13.0774   1
   3   8  -1 152.046 11.1564   5
   3   8  -1 177.735 8.76698   1
   3   8  -1 172.045 11.9838   2
  -3   8   1 174.453 11.2813   7
   3   8  -1 175.253 9.09200   1
   3   8  -1 193.901 11.6954   7
  -2  -8   1 19.5929 3.50856   8
   2  -8  -1 15.3689 3.54895   5
  -2  -8   1 15.9668 3.76938   3
  -2  -8   1 16.8291 2.88915   1
   2  -8  -1 33.4744 6.05016   1
   2  -8  -1 17.8772 4.91559   6
  -2   8   1 16.0748 5.28315   4
  -2   8   1 5.44465 4.45259   1
   2   8  -1 15.7565 4.45832   2
   2   8  -1 6.20355 4.58959   5
   2   8  -1 15.0828 5.78130   7
  -2   8   1 20.6091 5.66656   1
  -2   8   1 20.7657 3.43593   8
   2   8  -1 19.9706 5.26043   9
  -2   8   1 13.7082 5.34763   7
  -2   8   1 15.7280 3.40403   5
   2   8  -1 21.4024 3.11591   1
   2   8  -1 15.0499 3.78258   3
   2   8  -1 15.7407 2.53305   1
   1  -8  -1 326.073 16.2714   6
  -1  -8   1 335.606 15.1891   3
  -1  -8   1 340.155 12.4357   8
   1  -8  -1 304.412 14.0573   5
  -1  -8   1 332.727 13.2213   1
   1  -8  -1 316.215 15.8944   1
  -1   8   1 325.786 15.9947   1
  -1   8   1 318.993 12.0366   8
   1   8  -1 346.437 16.8915   7
   1   8  -1 336.516 13.1305   1
  -1   8   1 330.511 15.9787   4
   1   8  -1 349.134 15.3505   3
   1   8  -1 347.559 16.0213   5
   1   8  -1 352.574 17.6874   9
  -1   8   1 353.922 16.8736   7
  -1   8   1 322.775 14.5708   1
  -1   8   1 333.785 14.8611   5
  -1   8   1 316.338 15.4721   3
   1   8  -1 322.386 13.0343   1
   0  -8   1 960.767 33.7378   1
   0  -8  -1 937.326 34.6809   1
   0  -8   1 1015.20 36.8259   6
   0  -8   1 915.872 35.7918   3
   0  -8  -1 912.353 36.0387   4
   0   8  -1 978.740 36.6245   7
   0   8  -1 934.665 33.7595   1
   0   8   1 945.036 36.9553   7
   0   8  -1 951.801 34.0014   1
   0   8  -1 934.296 35.8655   3
   0   8   1 1017.52 34.9489   5
   0   8   1 924.002 34.7349   3
   0   8  -1 1017.39 35.4524   5
   0   8   1 912.310 34.9554   1
  -1  -8  -1 1029.61 38.1154   4
  -1  -8  -1 1060.85 37.5839   3
  -1  -8  -1 1027.21 38.1077   1
   1  -8   1 1008.51 40.0961   6
  -1  -8  -1 1101.74 36.2419   8
   1  -8   1 1091.60 37.6205   1
  -1   8  -1 1075.05 38.0861   5
  -1   8  -1 1002.59 39.7966   3
   1   8   1 1036.78 39.8624   7
   1   8   1 1038.01 38.0131   1
  -1   8  -1 1021.90 35.6361   8
   1   8   1 1037.95 40.7048   9
  -1   8  -1 1024.79 37.7527   1
  -1   8  -1 1090.17 39.3526   7
   1   8   1 1060.91 39.2575   5
   1   8   1 1050.37 37.3543   3
   2  -8   1 324.259 15.9151   5
  -2  -8  -1 376.265 15.5074   4
   2  -8   1 378.455 17.9938   1
  -2  -8  -1 394.626 16.6279   1
  -2  -8  -1 412.418 15.6320   3
   2  -8   1 411.175 19.3288   6
  -2   8  -1 371.727 16.9592   1
  -2   8  -1 350.792 18.4116   3
   2   8   1 380.139 16.9992   1
   2   8   1 413.072 18.9828   5
  -2   8  -1 391.328 17.5611   1
  -2   8  -1 384.224 18.4694   7
   2   8   1 402.648 15.9024   3
   2   8   1 430.326 19.5113   9
   2   8   1 377.694 18.4901   7
   3  -8   1 84.9028 9.23771   6
   3  -8   1 92.5150 7.17557   5
  -3  -8  -1 105.992 7.81872   1
  -3  -8  -1 108.582 6.60451   3
   3  -8   1 125.876 10.5510   1
  -3  -8  -1 106.606 5.80019   4
  -3   8  -1 114.221 9.98238   1
   3   8   1 84.8928 8.82533   5
   3   8   1 89.5616 9.10533   9
  -3   8  -1 113.699 10.2615   3
  -3   8  -1 97.8620 8.75346   7
   3   8   1 107.907 8.07574   1
  -3   8  -1 104.281 9.22717   1
   3   8   1 86.9727 8.53045   7
   3   8   1 106.616 9.47440   2
   4  -8   1 172.109 12.7606   6
  -4  -8  -1 187.963 9.52490   3
   4  -8   1 195.544 14.0063   1
  -4  -8  -1 175.834 11.0709   1
   4   8   1 173.843 11.3599   1
   4   8   1 157.873 12.7648   5
   4   8   1 156.947 11.3418   7
   4   8   1 158.445 12.2755   2
  -4   8  -1 176.023 11.5121   7
  -4   8  -1 160.691 12.8211   1
   4   8   1 160.638 13.0550   9
   5  -8   1 37.7105 7.94106   6
   5  -8   1 35.8627 9.12903   1
  -5  -8  -1 35.3647 6.59668   1
   5   8   1 46.1784 7.09048   1
  -5   8  -1 42.2509 6.85427   7
   5   8   1 35.5575 7.82725   9
   5   8   1 34.5579 7.58179   2
   5   8   1 38.1469 8.11728   5
   5   8   1 37.3366 6.43591   7
   5   8   1 33.2115 6.96984   1
  -5   8  -1 41.9342 9.46881   1
   6  -8   1 424.056 27.0212   1
   6  -8   1 484.250 26.2428   6
  -6  -8  -1 481.481 23.0175   1
   6   8   1 425.217 23.3149   1
  -6   8  -1 462.083 26.6612   1
   6   8   1 459.832 20.6330   7
   6   8   1 471.404 24.8704   5
  -6   8  -1 423.026 20.0346   7
   6   8   1 436.829 25.9762   9
   6   8   1 441.020 24.5543   2
   7  -8   1 413.905 28.8683   1
   7  -8   1 483.712 29.2765   9
   7  -8   1 433.605 24.5514   2
   7  -8   1 516.558 28.6239   6
   7   8   1 514.568 26.9491   1
   7   8   1 458.830 26.4930   5
  -7   8  -1 473.001 20.4514   7
   7   8   1 416.268 25.7391   2
   7   8   1 474.345 28.4040   9
  -7   8  -1 481.046 29.2299   1
   7   8   1 508.732 21.3520   7
   8  -8   1 771.566 35.6762   2
   8  -8   1 715.822 38.6509   6
   8  -8   1 754.183 41.7205   1
   8  -8   1 708.523 39.6320   9
   8   8   1 729.238 39.3053   9
   8   8   1 772.260 37.2697   1
  -8   8  -1 724.383 38.3733   1
   8   8   1 667.234 36.1741   2
   8   8   1 737.473 36.6866   5
   9  -8   1 481.857 32.3539   6
   9  -8   1 454.962 34.3159   1
   9  -8   1 483.380 28.3382   2
   9  -8   1 485.193 33.3371   9
  -9   8  -1 459.806 32.9401   1
   9   8   1 454.424 29.8282   2
   9   8   1 529.840 33.3590   9
   9   8   1 471.773 30.1118   1
   9   8   1 448.544 28.9201   5
  10  -8   1 399.205 32.6070   9
  10  -8   1 467.010 37.6785   1
  10  -8   1 454.811 32.8272   6
  10  -8   1 426.842 28.5323   2
  10   8   1 396.861 28.6924   5
  10   8   1 427.479 33.3223   9
  10   8   1 448.972 30.5635   2
  10   8   1 428.941 30.6744   1
 -10   8  -1 396.924 33.6606   1
  10  -9  -1 83.8729 22.0615   1
  10  -9  -1 58.7827 16.4907   6
  10  -9  -1 29.8234 13.7438   2
  10  -9  -1 38.2081 17.4075   9
  10   9  -1 43.8040 15.3720   2
  10   9  -1 51.1555 15.1143   5
  10   9  -1 44.7954 16.9610   9
  10   9  -1 30.1159 13.4905   1
 -10   9   1 51.6918 19.1722   1
   9  -9  -1 30.0340 12.9792   6
   9  -9  -1 50.3215 13.1876   2
   9  -9  -1 25.3679 14.4689   9
   9  -9  -1 72.7457 18.4277   1
   9   9  -1 56.4476 16.6133   9
   9   9  -1 24.2909 13.6614   2
  -9   9   1 64.4065 17.5111   1
   9   9  -1 44.5950 12.5984   5
   9   9  -1 49.8195 12.3170   1
   8  -9  -1 19.9755 10.8907   6
   8  -9  -1 35.7887 14.5656   1
   8  -9  -1 11.7218 9.76561   2
   8  -9  -1 23.3592 12.4473   9
   8   9  -1 20.3620 9.04714   1
  -8   9   1 18.1183 11.8955   1
   8   9  -1 26.0367 12.7092   9
   8   9  -1 18.1339 10.0997   2
   8   9  -1 30.7183 10.3921   5
   7  -9  -1 12.9745 10.7815   1
   7  -9  -1 8.17567 8.47588   6
   7   9  -1 6.97696 9.42204   2
  -7   9   1 6.64779 5.93934   7
   7   9  -1 6.30568 6.69723   1
   7   9  -1 10.2675 9.16408   9
   7   9  -1 5.47300 8.71081   5
  -7   9   1 8.26067 9.73817   1
   7   9  -1 12.9026 6.34956   7
   6  -9  -1 8.36192 9.89400   1
   6  -9  -1 9.42496 7.45107   6
   6   9  -1 19.8823 6.56348   7
   6   9  -1 16.1157 8.77030   2
   6   9  -1 8.60847 5.70430   1
   6   9  -1 15.3731 7.77960   5
  -6   9   1 0.57617 8.75755   1
   6   9  -1 9.87750 7.77642   9
  -6   9   1 9.69301 6.01465   7
   5  -9  -1 497.766 20.1660   5
   5  -9  -1 443.479 26.6948   1
   5  -9  -1 536.617 26.7448   6
  -5  -9   1 522.453 22.8157   1
  -5  -9   1 550.915 20.1481   4
  -5   9   1 469.978 25.9069   1
   5   9  -1 537.447 23.0367   1
   5   9  -1 564.478 23.7516   7
  -5   9   1 524.565 25.7535   4
  -5   9   1 535.855 22.5217   7
   5   9  -1 555.954 27.9180   9
   5   9  -1 533.187 23.4464   1
   5   9  -1 516.363 26.6203   2
   5   9  -1 504.270 25.7599   5
   4  -9  -1 498.631 19.6105   5
   4  -9  -1 526.766 26.7608   1
  -4  -9   1 513.048 20.1352   4
   4  -9  -1 536.685 25.4343   6
  -4  -9   1 500.967 20.6784   1
  -4   9   1 521.118 24.6161   4
  -4   9   1 523.523 26.0260   1
   4   9  -1 505.795 25.8537   9
   4   9  -1 517.262 25.0670   5
   4   9  -1 507.628 25.1432   2
   4   9  -1 500.164 23.1191   7
   4   9  -1 521.832 21.6806   1
  -4   9   1 494.585 22.7414   7
   4   9  -1 510.433 20.3937   1
   3  -9  -1 1644.18 58.5133   1
   3  -9  -1 1396.35 52.9086   5
   3  -9  -1 1541.05 57.8496   6
  -3  -9   1 1528.94 53.6202   1
  -3  -9   1 1545.24 55.3698   8
  -3   9   1 1529.26 57.1452   1
  -3   9   1 1552.14 57.7391   4
  -3   9   1 1550.51 56.3348   1
   3   9  -1 1579.35 57.0706   7
  -3   9   1 1461.88 53.3645   8
   3   9  -1 1570.37 52.3395   1
   3   9  -1 1520.45 53.9444   1
   3   9  -1 1561.69 58.0413   2
  -3   9   1 1543.37 55.1819   7
   3   9  -1 1588.92 57.9891   5
   3   9  -1 1512.18 58.5834   9
  -2  -9   1 670.485 24.2867   8
   2  -9  -1 685.063 28.5938   6
   2  -9  -1 640.780 24.1886   5
   2  -9  -1 661.913 27.8370   1
  -2  -9   1 628.030 25.9551   3
  -2  -9   1 664.294 24.2102   1
  -2   9   1 618.569 23.3219   8
  -2   9   1 646.437 27.7875   3
  -2   9   1 650.115 27.6326   4
   2   9  -1 639.849 28.9820   9
   2   9  -1 678.325 28.3141   7
   2   9  -1 670.180 28.1420   2
  -2   9   1 642.815 26.2865   1
   2   9  -1 660.524 24.2728   1
  -2   9   1 707.163 28.5678   7
   2   9  -1 653.469 26.6173   3
   2   9  -1 628.082 23.4037   1
  -2   9   1 663.126 24.8933   5
   2   9  -1 650.207 27.9232   5
  -2   9   1 649.555 26.7809   1
  -1  -9   1 624.910 22.4930   1
   1  -9  -1 613.746 26.3399   6
  -1  -9   1 546.875 24.4206   3
   1  -9  -1 614.760 24.8897   1
  -1   9   1 593.419 25.0760   3
   1   9  -1 608.399 26.1133   7
   1   9  -1 608.014 24.4138   3
  -1   9   1 629.006 26.0520   7
   1   9  -1 616.176 22.3112   1
  -1   9   1 599.766 24.8307   1
   1   9  -1 586.677 27.3476   9
  -1   9   1 613.177 24.0532   1
   1   9  -1 572.957 22.7789   1
  -1   9   1 623.593 23.5875   5
   1   9  -1 600.520 25.5792   5
   0  -9  -1 372.003 15.7531   1
   0  -9   1 351.481 17.7001   6
   0  -9   1 349.024 15.0722   1
   0   9   1 369.121 16.1963   5
   0   9   1 346.513 17.8848   7
   0   9  -1 353.019 14.5099   1
   0   9  -1 358.622 15.1222   1
   0   9  -1 390.504 16.7576   5
   0   9   1 329.616 15.7470   1
   0   9   1 335.540 15.8670   3
   0   9  -1 365.690 16.9110   3
   0   9  -1 360.048 18.2544   7
   1  -9   1 -1.6099 3.33917   1
  -1  -9  -1 0.12892 2.58555   1
  -1  -9  -1 -0.1966 2.77638   3
  -1  -9  -1 4.92009 3.67600   4
   1  -9   1 3.72098 4.57956   6
   1   9   1 1.60454 2.49602   3
   1   9   1 0.52351 4.79356   7
  -1   9  -1 -1.0164 2.98149   1
  -1   9  -1 4.21318 3.96231   3
   1   9   1 2.78570 3.04598   1
  -1   9  -1 -0.6964 2.96991   5
   1   9   1 5.25230 4.27277   9
   1   9   1 2.16047 4.65884   5
  -1   9  -1 2.65204 5.35514   7
   2  -9   1 54.0235 7.08851   1
  -2  -9  -1 59.5516 5.62417   4
   2  -9   1 65.7642 7.98397   6
  -2  -9  -1 48.3371 5.50237   1
  -2  -9  -1 47.0411 4.78804   3
   2   9   1 50.2231 5.69546   1
  -2   9  -1 42.9537 6.64389   3
  -2   9  -1 47.1155 7.27651   7
   2   9   1 57.4904 7.39653   9
   2   9   1 44.3760 7.02071   5
  -2   9  -1 44.8798 6.72148   1
  -2   9  -1 49.9409 6.39429   1
   2   9   1 52.3167 4.99914   3
   2   9   1 53.7060 7.30739   7
  -3  -9  -1 171.096 8.95661   3
   3  -9   1 169.591 12.6677   6
  -3  -9  -1 152.970 10.0362   1
  -3  -9  -1 169.382 8.54159   4
   3  -9   1 181.232 12.8931   1
   3   9   1 179.967 12.5069   7
  -3   9  -1 190.967 13.3493   3
   3   9   1 173.823 10.1084   1
  -3   9  -1 155.483 11.6235   7
   3   9   1 165.421 12.0558   2
  -3   9  -1 156.416 12.1026   1
  -3   9  -1 162.364 11.7002   1
   3   9   1 169.657 12.7648   5
   3   9   1 162.154 12.6365   9
   4  -9   1 1054.52 43.6350   6
  -4  -9  -1 1071.40 38.4670   3
  -4  -9  -1 1084.68 40.0495   1
   4  -9   1 1071.86 43.6537   1
  -4   9  -1 1081.71 41.0131   7
   4   9   1 1026.69 43.2201   5
   4   9   1 1083.64 41.0035   1
  -4   9  -1 1067.85 41.9895   1
   4   9   1 1026.46 43.9990   9
   4   9   1 1096.89 43.1182   2
  -4   9  -1 1001.34 43.3786   3
   4   9   1 1087.03 41.7049   7
   5  -9   1 218.226 17.2531   1
  -5  -9  -1 241.653 14.4387   1
   5  -9   1 240.674 16.9527   6
   5   9   1 226.751 16.6899   9
  -5   9  -1 250.566 17.9059   1
   5   9   1 222.877 16.6177   5
   5   9   1 234.092 14.7802   1
  -5   9  -1 232.414 13.7907   7
   5   9   1 256.196 16.8279   2
   5   9   1 221.267 14.0481   7
  -6  -9  -1 273.036 17.7180   1
   6  -9   1 264.887 20.0021   6
   6  -9   1 321.700 22.8107   1
   6   9   1 261.572 19.7435   9
   6   9   1 293.191 19.8743   5
  -6   9  -1 261.431 20.0295   1
   6   9   1 292.473 19.6106   2
   6   9   1 289.224 15.6312   7
  -6   9  -1 283.845 15.3131   7
   6   9   1 274.794 17.9486   1
   7  -9   1 230.029 22.4937   1
   7  -9   1 300.378 19.3695   2
   7  -9   1 285.088 21.9502   6
  -7   9  -1 270.395 15.5081   7
   7   9   1 305.499 20.9608   2
   7   9   1 268.020 15.7008   7
  -7   9  -1 267.715 21.8442   1
   7   9   1 309.406 21.0502   5
   7   9   1 278.239 19.5461   1
   7   9   1 328.162 22.7136   9
   8  -9   1 32.2954 11.9540   9
   8  -9   1 16.5526 12.4474   1
   8  -9   1 21.4642 9.34857   2
   8  -9   1 22.9704 11.4821   6
   8   9   1 25.7554 10.7113   5
   8   9   1 7.98522 10.1367   2
   8   9   1 20.6473 10.1256   1
  -8   9  -1 6.28779 11.1377   1
   8   9   1 23.9493 12.6046   9
   9  -9   1 1.23921 12.0272   9
   9  -9   1 4.04424 10.1679   2
   9  -9   1 -8.1206 15.0172   1
   9  -9   1 -4.2591 11.5079   6
   9   9   1 3.42653 10.7922   1
   9   9   1 -5.2419 11.7391   9
   9   9   1 6.18803 11.2109   2
  -9   9  -1 4.18817 14.8676   1
   9   9   1 -3.2014 11.3972   5
  10  -9   1 1.06651 13.7480   6
  10  -9   1 6.90513 16.8732   1
  10  -9   1 -4.7024 12.9796   9
  10  -9   1 -5.4360 11.7464   2
  10   9   1 -3.8135 11.9850   2
 -10   9  -1 -0.4446 15.1422   1
  10   9   1 -7.2769 12.4552   5
  10   9   1 -1.2288 13.1251   9
  10   9   1 5.94076 12.5074   1
  10 -10  -1 53.4620 17.1099   6
  10 -10  -1 19.2053 15.6177   9
  10 -10  -1 57.1880 20.7687   1
  10 -10  -1 65.3483 16.2915   2
 -10  10   1 36.1182 17.9344   1
  10  10  -1 37.1032 14.7211   5
  10  10  -1 24.2459 14.0262   2
  10  10  -1 30.7076 16.6298   9
  10  10  -1 27.1431 13.0049   1
   9 -10  -1 50.9111 17.9825   1
   9 -10  -1 68.0922 16.9849   9
   9 -10  -1 23.2054 12.4856   2
   9 -10  -1 56.6440 14.8892   6
  -9  10   1 49.7261 17.5439   1
   9  10  -1 73.7969 17.5075   9
   9  10  -1 60.1324 13.0241   1
   9  10  -1 33.1485 13.6813   2
   9  10  -1 33.3042 12.9283   5
   8 -10  -1 161.213 18.2489   6
   8 -10  -1 127.364 15.8764   2
   8 -10  -1 146.467 20.2671   1
   8 -10  -1 137.236 18.9908   9
   8  10  -1 157.825 18.3313   2
   8  10  -1 160.022 17.5262   5
   8  10  -1 150.177 15.2468   1
   8  10  -1 143.783 18.5472   9
  -8  10   1 164.952 20.0268   1
   7 -10  -1 22.2251 9.75576   6
   7 -10  -1 8.56195 10.6626   1
  -7  10   1 10.2459 6.89241   7
   7  10  -1 1.57992 9.97013   9
  -7  10   1 27.1302 11.4122   1
   7  10  -1 15.0648 7.44043   1
   7  10  -1 5.12994 8.06523   5
   7  10  -1 7.93919 9.81847   2
   7  10  -1 17.7591 7.13360   7
   6 -10  -1 184.516 16.0317   6
   6 -10  -1 151.068 17.7432   1
  -6  10   1 141.625 12.5993   7
   6  10  -1 154.321 15.6496   2
   6  10  -1 178.370 12.8519   7
   6  10  -1 135.033 15.4407   9
  -6  10   1 176.516 17.1055   1
   6  10  -1 176.389 15.4404   5
   6  10  -1 188.255 13.2168   1
  -5 -10   1 41.2213 4.57732   4
  -5 -10   1 38.0129 6.24981   1
   5 -10  -1 27.5919 7.89663   6
   5 -10  -1 22.3431 8.85144   1
   5 -10  -1 30.1923 5.43031   5
  -5  10   1 37.0052 9.27701   1
   5  10  -1 34.5891 7.65055   7
   5  10  -1 30.6396 8.60602   5
   5  10  -1 19.2136 7.90373   9
  -5  10   1 35.6382 7.92349   7
   5  10  -1 26.9821 8.02423   2
   5  10  -1 27.3216 6.02870   1
   5  10  -1 32.2419 6.00688   1
   4 -10  -1 -4.2206 6.88033   1
  -4 -10   1 2.62502 2.86745   4
   4 -10  -1 3.29593 3.95012   5
   4 -10  -1 -1.3664 4.73888   6
  -4 -10   1 2.01508 3.49387   1
   4  10  -1 3.33894 5.21787   9
   4  10  -1 2.69458 5.98552   2
  -4  10   1 3.06603 6.30668   1
   4  10  -1 -4.5219 6.02270   5
  -4  10   1 -2.3348 5.58355   7
   4  10  -1 1.88675 3.36729   1
   4  10  -1 3.35587 3.64800   1
   4  10  -1 -2.0015 5.04454   7
   3 -10  -1 73.4329 8.47377   6
  -3 -10   1 70.7281 6.76269   8
  -3 -10   1 70.1574 5.96763   1
   3 -10  -1 66.5602 9.46373   1
   3  10  -1 54.6261 8.58519   7
   3  10  -1 69.1679 9.10772   9
   3  10  -1 67.6447 9.18893   2
   3  10  -1 59.4410 7.13395   3
  -3  10   1 76.2145 10.0624   1
  -3  10   1 68.4473 6.68663   8
   3  10  -1 69.1219 8.91566   5
   3  10  -1 81.8691 6.19821   1
   3  10  -1 74.4737 5.57461   1
  -3  10   1 70.8094 9.12201   1
  -3  10   1 59.3763 8.67239   7
   2 -10  -1 291.873 15.7421   1
  -2 -10   1 270.070 12.3566   1
  -2 -10   1 277.682 11.9528   8
   2 -10  -1 277.198 16.1469   6
   2  10  -1 283.651 14.6435   3
  -2  10   1 285.351 13.2093   5
  -2  10   1 280.527 15.7226   3
   2  10  -1 295.523 16.5879   7
  -2  10   1 282.338 15.5139   1
  -2  10   1 284.200 16.2825   7
  -2  10   1 271.543 11.5206   8
   2  10  -1 290.885 11.6044   1
   2  10  -1 274.983 12.2152   1
   2  10  -1 284.304 15.9940   5
  -2  10   1 258.419 15.0966   1
   2  10  -1 285.874 17.1749   9
  -1 -10   1 112.743 6.91380   1
   1 -10  -1 100.980 9.05248   1
   1 -10  -1 112.383 9.70375   6
   1  10  -1 109.273 8.44085   3
  -1  10   1 123.166 8.37862   1
  -1  10   1 121.283 9.14650   3
  -1  10   1 105.173 7.91519   5
  -1  10   1 91.2211 9.66022   7
   1  10  -1 106.845 6.49351   1
   1  10  -1 106.965 10.5923   9
  -1  10   1 121.038 8.96624   1
   1  10  -1 114.441 7.37841   1
   1  10  -1 101.288 9.29084   5
   1  10  -1 107.363 10.3864   7
   0 -10   1 19.5025 5.20908   6
   0 -10  -1 20.8524 4.94055   1
   0 -10   1 29.5649 4.54516   1
   0  10  -1 20.0880 5.64175   5
   0  10  -1 25.9049 4.20938   1
   0  10   1 21.3265 5.22565   5
   0  10   1 25.6484 4.70029   3
   0  10   1 30.0517 4.83435   1
   0  10  -1 -0.2681 5.94272   7
   0  10  -1 18.7558 4.64501   3
   0  10   1 20.1203 6.46826   7
   0  10  -1 32.6024 4.21492   1
  -1 -10  -1 179.855 10.1970   1
   1 -10   1 187.080 10.6249   1
  -1 -10  -1 182.176 10.3414   3
   1 -10   1 187.514 12.8722   6
   1  10   1 196.432 14.0676   9
   1  10   1 149.517 9.94433   1
  -1  10  -1 187.455 11.9889   3
  -1  10  -1 196.360 11.5121   5
  -1  10  -1 180.201 10.5689   1
  -1  10  -1 175.304 12.6285   7
   1  10   1 190.839 9.98175   3
   1  10   1 195.969 13.0887   7
   1  10   1 194.857 12.1467   5
  -2 -10  -1 93.1420 5.86409   8
   2 -10   1 73.5116 8.33260   1
   2 -10   1 71.8350 8.37573   6
  -2 -10  -1 77.4141 6.29492   3
  -2 -10  -1 76.5746 6.76415   1
  -2 -10  -1 89.2997 7.23132   4
  -2  10  -1 79.2584 8.04916   1
  -2  10  -1 73.9649 7.09285   5
   2  10   1 64.4021 8.40008   9
   2  10   1 70.2535 8.96310   7
  -2  10  -1 69.8719 8.87045   7
   2  10   1 73.0821 6.90592   1
  -2  10  -1 81.6734 8.33968   1
  -2  10  -1 89.4271 5.83126   8
  -2  10  -1 66.5323 8.52167   3
   2  10   1 72.2778 6.30932   3
   2  10   1 92.1889 9.49263   5
  -3 -10  -1 13.7295 3.73838   3
   3 -10   1 11.2785 6.37339   1
   3 -10   1 8.11622 5.44847   6
  -3 -10  -1 8.61425 4.12773   1
  -3 -10  -1 14.5446 3.78041   4
   3  10   1 13.5425 5.84172   9
  -3  10  -1 6.11755 5.70021   1
   3  10   1 15.2347 6.71164   7
  -3  10  -1 12.6955 5.55024   1
  -3  10  -1 7.32358 5.99279   3
  -3  10  -1 10.1918 5.80920   7
   3  10   1 11.2012 5.67924   5
   3  10   1 11.6494 4.30098   1
   4 -10   1 41.0293 8.07454   6
  -4 -10  -1 50.7585 4.08264   4
   4 -10   1 50.6075 9.33436   1
  -4 -10  -1 49.0592 6.78269   1
  -4 -10  -1 47.6945 5.73005   3
  -4 -10  -1 50.4786 4.40186   4
   4  10   1 47.4529 8.02625   7
  -4  10  -1 35.9423 8.33258   1
   4  10   1 46.4401 8.70257   2
   4  10   1 44.0134 8.06743   9
   4  10   1 36.7739 6.17037   1
  -4  10  -1 49.6387 8.04953   7
  -4  10  -1 38.4635 8.47788   3
   4  10   1 59.8539 9.10288   5
  -5 -10  -1 59.3925 8.10097   1
   5 -10   1 63.6509 11.5486   1
   5 -10   1 65.5482 10.3234   6
  -5  10  -1 51.3992 10.7135   1
  -5  10  -1 50.2910 8.46486   7
   5  10   1 73.2286 10.6216   5
   5  10   1 85.2479 11.8463   9
   5  10   1 48.9270 8.52576   7
  -5  10  -1 73.7285 11.0708   3
   5  10   1 78.0221 9.03013   1
   5  10   1 65.8014 10.3881   2
   6 -10   1 3.78777 8.01040   6
   6 -10   1 14.7154 9.67845   1
  -6  10  -1 4.47061 6.38801   7
   6  10   1 6.06863 6.19679   7
   6  10   1 3.43207 5.67323   1
  -6  10  -1 -2.6117 8.16093   1
   6  10   1 10.9163 8.17741   5
   6  10   1 -0.4270 6.72032   9
   6  10   1 2.43169 8.29153   2
   7 -10   1 54.1179 14.6893   1
   7 -10   1 72.1583 13.0355   6
   7  10   1 39.2398 9.72639   1
   7  10   1 29.0714 11.2623   9
   7  10   1 49.9688 11.6515   5
   7  10   1 36.0523 8.09039   7
   7  10   1 62.3761 12.0997   2
  -7  10  -1 31.6040 11.9020   1
  -7  10  -1 46.8077 8.71182   7
   8 -10   1 186.440 21.5618   1
   8 -10   1 171.277 18.8263   6
   8 -10   1 161.509 16.3045   2
   8 -10   1 172.528 20.0438   9
   8  10   1 126.301 16.4987   5
   8  10   1 148.860 16.8722   2
   8  10   1 133.240 17.8400   9
  -8  10  -1 113.116 18.1904   1
   8  10   1 149.697 16.0272   1
   9 -10   1 110.101 18.9893   6
   9 -10   1 150.027 17.3682   2
   9 -10   1 148.828 23.5573   1
   9 -10   1 145.432 20.4003   9
   9  10   1 150.929 18.7202   5
   9  10   1 178.264 22.0477   9
   9  10   1 157.669 19.5347   2
   9  10   1 132.401 17.1160   1
  -9  10  -1 146.665 21.4750   1
  10 -10   1 36.5210 16.6012   6
  10 -10   1 64.4263 22.1237   1
  10 -10   1 17.7979 16.9839   9
  10  10   1 36.3672 17.7453   9
  10  10   1 40.6596 16.4659   2
 -10  10  -1 49.8593 19.2163   3
  10  10   1 35.7650 14.3747   1
 -10  10  -1 38.4078 19.2099   1
  10  10   1 30.6156 14.5476   5
  10 -11  -1 129.864 19.8263   2
  10 -11  -1 148.186 26.9285   1
  10 -11  -1 105.430 20.3654   6
  10 -11  -1 111.848 22.1612   9
  10  11  -1 136.735 22.7046   9
  10  11  -1 135.528 21.8230   2
  10  11  -1 99.6058 18.3954   5
 -10  11   1 125.009 23.4121   1
  10  11  -1 122.163 17.9060   1
   9 -11  -1 3.75838 11.7873   2
   9 -11  -1 11.4034 15.6252   1
   9 -11  -1 -0.0804 11.5176   6
   9 -11  -1 -4.2480 12.6085   9
   9  11  -1 9.50644 10.4509   1
   9  11  -1 13.9085 12.8789   5
   9  11  -1 5.82233 13.1654   9
   9  11  -1 9.50096 12.7553   2
  -9  11   1 -8.7671 14.0729   1
   8 -11  -1 24.5504 15.0174   1
   8 -11  -1 12.3958 11.5715   9
   8 -11  -1 20.4633 11.5321   6
   8 -11  -1 15.9538 10.3111   2
   8  11  -1 17.8054 11.1905   2
  -8  11   1 19.9680 12.8823   1
   8  11  -1 12.8639 10.7049   9
   8  11  -1 20.0922 12.1725   5
   8  11  -1 13.9326 8.98868   1
   7 -11  -1 200.938 21.3949   1
   7 -11  -1 163.914 17.4079   6
   7  11  -1 155.544 17.5376   9
  -7  11   1 160.671 18.8461   1
  -7  11   1 149.305 13.6465   7
   7  11  -1 149.844 16.7916   5
   7  11  -1 188.975 14.2815   7
   7  11  -1 183.127 14.6336   1
   7  11  -1 161.210 17.1164   2
   6 -11  -1 139.012 16.8164   1
   6 -11  -1 154.750 15.7006   6
  -6  11   1 145.531 13.0007   7
   6  11  -1 158.832 16.7521   9
   6  11  -1 140.226 15.5724   5
  -6  11   1 157.346 16.6754   1
   6  11  -1 166.842 13.6085   7
   6  11  -1 140.921 15.5507   2
   6  11  -1 137.367 11.6835   1
   5 -11  -1 934.235 42.5733   1
   5 -11  -1 929.467 41.5481   6
  -5 -11   1 965.539 34.1845   4
  -5  11   1 895.387 40.7882   1
   5  11  -1 955.751 42.6176   9
   5  11  -1 919.234 36.3104   1
   5  11  -1 920.229 41.0959   2
   5  11  -1 955.821 39.0101   7
   5  11  -1 887.537 40.7687   5
  -5  11   1 882.227 37.2903   7
   5  11  -1 917.952 35.3515   1
   4 -11  -1 415.179 23.7700   6
   4 -11  -1 462.648 25.6037   1
  -4 -11   1 436.358 19.3498   1
  -4 -11   1 464.095 19.2502   4
   4  11  -1 451.777 19.6136   1
  -4  11   1 439.934 24.5762   1
   4  11  -1 515.177 25.0405   5
   4  11  -1 458.177 23.4804   7
   4  11  -1 465.688 19.0677   1
   4  11  -1 432.095 24.8550   9
  -4  11   1 402.042 21.0924   7
   4  11  -1 472.234 24.3549   2
   3 -11  -1 1612.68 60.0103   1
  -3 -11   1 1645.39 55.8854   1
   3 -11  -1 1647.49 61.3326   6
  -3 -11   1 1595.23 56.6042   8
  -3  11   1 1508.20 58.5556   1
  -3  11   1 1530.97 59.4957   1
   3  11  -1 1573.03 61.7149   9
   3  11  -1 1581.80 60.0186   7
  -3  11   1 1584.30 60.4549   3
   3  11  -1 1669.72 60.5463   5
  -3  11   1 1484.57 58.8891   7
  -3  11   1 1477.95 54.5860   8
   3  11  -1 1637.32 60.7381   2
   3  11  -1 1606.11 58.4852   3
   3  11  -1 1570.85 55.6569   1
   3  11  -1 1597.55 53.9080   1
   2 -11  -1 287.674 16.1126   1
   2 -11  -1 266.865 16.7208   6
  -2 -11   1 261.365 11.6373   8
  -2 -11   1 262.211 12.2990   1
  -2  11   1 253.559 13.9383   5
  -2  11   1 286.235 16.7054   1
   2  11  -1 296.649 12.4417   1
   2  11  -1 299.292 15.3422   3
  -2  11   1 278.327 15.7718   1
  -2  11   1 286.256 16.2220   3
   2  11  -1 256.574 16.0079   5
  -2  11   1 271.565 11.1858   8
   2  11  -1 278.744 17.1635   7
   2  11  -1 276.631 11.8537   1
  -2  11   1 253.014 16.3842   7
   2  11  -1 279.630 17.9420   9
   1 -11  -1 570.708 23.4373   1
  -1 -11   1 520.263 20.8448   1
   1 -11  -1 538.836 25.2700   6
  -1  11   1 529.407 24.5204   7
  -1  11   1 507.974 23.1272   1
   1  11  -1 517.936 20.9264   1
  -1  11   1 557.935 22.2678   5
  -1  11   1 502.920 23.0216   1
   1  11  -1 540.386 26.7262   9
   1  11  -1 539.588 23.2504   3
   1  11  -1 545.516 20.5953   1
   1  11  -1 543.387 23.9398   5
   1  11  -1 500.607 24.9102   7
  -1  11   1 514.983 23.5493   3
   0 -11  -1 995.875 37.5386   1
   0 -11   1 1008.81 40.0466   6
   0 -11   1 981.649 35.6675   1
   0  11  -1 946.003 36.2263   1
   0  11   1 912.542 39.4415   7
   0  11   1 1038.59 36.8677   1
   0  11  -1 971.666 38.3064   3
   0  11  -1 975.404 39.4801   7
   0  11  -1 1015.71 35.7579   1
   0  11  -1 967.657 38.8732   5
   0  11   1 964.969 37.4397   3
   0  11   1 956.695 38.3351   5
   1 -11   1 2.54151 4.03821   1
  -1 -11  -1 0.69483 3.79686   1
   1 -11   1 3.76351 5.11919   6
   1  11   1 -1.4161 4.16520   9
   1  11   1 1.60778 3.21637   1
  -1  11  -1 3.41429 4.13926   1
   1  11   1 2.04955 2.88539   3
   1  11   1 1.67346 5.54250   7
  -1  11  -1 -2.7218 3.52141   5
  -1  11  -1 10.4499 6.38356   7
  -1  11  -1 -1.4973 4.52993   3
   1  11   1 -0.8941 4.12599   5
   2 -11   1 448.534 23.0850   6
  -2 -11  -1 460.794 17.6457   8
  -2 -11  -1 447.297 18.9308   3
  -2 -11  -1 430.770 19.5846   1
   2 -11   1 451.524 21.6090   1
   2  11   1 461.359 19.3216   1
  -2  11  -1 436.612 19.9866   1
   2  11   1 468.503 19.9102   1
  -2  11  -1 446.268 22.3081   3
  -2  11  -1 446.770 17.4000   8
  -2  11  -1 423.353 20.0663   1
   2  11   1 450.181 24.1385   9
   2  11   1 468.988 22.9702   7
   2  11   1 419.220 21.7887   5
   2  11   1 441.818 19.7568   3
  -2  11  -1 445.933 20.1825   5
  -2  11  -1 457.502 21.4160   7
  -3 -11  -1 12.0819 4.72849   1
  -3 -11  -1 11.3615 4.19790   4
  -3 -11  -1 10.5861 3.93502   3
   3 -11   1 15.9462 6.76907   6
   3 -11   1 31.8966 7.61076   1
  -3  11  -1 26.9342 7.49730   7
   3  11   1 17.1919 4.39933   1
   3  11   1 19.3235 4.87550   1
   3  11   1 15.6519 7.06287   7
  -3  11  -1 12.0856 6.80671   1
  -3  11  -1 18.7264 6.44192   3
   3  11   1 22.9582 4.54056   3
  -3  11  -1 24.1389 7.02537   1
   3  11   1 18.4871 7.14646   9
   3  11   1 12.8965 6.11945   5
   4 -11   1 474.292 26.2404   6
  -4 -11  -1 523.836 19.7110   4
  -4 -11  -1 521.810 22.7473   1
  -4 -11  -1 494.195 20.8549   3
  -4 -11  -1 522.954 19.6523   4
   4 -11   1 554.895 27.0446   1
  -4  11  -1 473.539 23.5980   7
   4  11   1 491.256 25.5589   2
   4  11   1 511.528 26.3095   5
   4  11   1 530.785 25.5581   7
   4  11   1 469.544 22.8561   1
  -4  11  -1 508.612 26.3232   3
   4  11   1 473.318 22.1757   1
   4  11   1 517.893 27.1225   9
  -4  11  -1 500.588 25.0623   1
   5 -11   1 781.820 36.4402   6
   5 -11   1 747.180 35.9788   1
  -5  11  -1 693.763 33.8857   1
  -5  11  -1 734.107 31.1624   7
   5  11   1 727.115 32.6371   7
   5  11   1 731.588 36.0730   9
  -5  11  -1 732.045 35.7134   3
   5  11   1 755.349 32.2178   1
   5  11   1 774.803 35.2713   2
   5  11   1 754.062 35.4994   5
   6 -11   1 662.479 36.6773   1
   6 -11   1 717.665 35.9365   6
  -6  11  -1 694.075 35.5359   1
   6  11   1 754.413 35.2386   5
  -6  11  -1 695.870 35.5957   3
  -6  11  -1 645.309 30.0163   7
   6  11   1 685.843 35.6311   9
   6  11   1 702.798 34.4084   2
   6  11   1 707.914 31.9505   1
   6  11   1 684.292 30.9552   7
   7 -11   1 324.884 23.9857   6
   7 -11   1 263.999 24.7508   1
  -7  11  -1 297.866 18.1454   7
   7  11   1 351.704 23.5358   2
   7  11   1 310.641 20.3515   1
   7  11   1 321.628 24.0154   9
  -7  11  -1 340.622 24.9149   1
   7  11   1 286.444 21.9087   5
   7  11   1 299.176 18.5306   7
  -7  11  -1 310.764 23.7485   3
   8 -11   1 267.192 20.4153   2
   8 -11   1 272.945 24.9335   9
   8 -11   1 279.380 23.6907   6
   8 -11   1 220.661 24.5406   1
  -8  11  -1 246.607 22.8080   3
   8  11   1 240.753 21.8396   2
   8  11   1 258.586 20.0082   1
   8  11   1 246.920 22.9914   9
  -8  11  -1 268.655 24.2392   1
   8  11   1 232.402 21.6829   5
   9 -11   1 8.58115 16.8778   1
   9 -11   1 -4.9172 13.3742   9
   9 -11   1 9.34991 11.4363   2
   9 -11   1 4.15041 13.3153   6
  -9  11  -1 7.81665 14.9414   1
   9  11   1 13.9614 13.3138   2
   9  11   1 1.31261 10.5890   1
   9  11   1 17.3385 13.7679   5
  -9  11  -1 10.5103 13.6119   3
   9  11   1 16.0063 14.3919   9
  10 -11   1 31.9586 21.2176   1
  10 -11   1 18.3725 16.6437   9
  10 -11   1 7.65321 15.8491   6
 -10  11  -1 35.5052 18.6876   3
  10  11   1 22.3554 15.5250   2
  10  11   1 12.4557 15.1088   9
  10  11   1 17.1423 13.7682   1
  10  11   1 25.1151 14.8240   5
 -10  11  -1 10.1768 18.2811   1
   9 -12  -1 77.8530 16.8977   6
   9 -12  -1 28.6010 18.3120   1
   9 -12  -1 41.3559 15.6437   9
   9 -12  -1 49.1412 14.5082   2
   9  12  -1 58.4329 17.0187   2
   9  12  -1 50.4906 12.4173   1
   9  12  -1 72.4211 16.2562   5
   9  12  -1 45.4465 15.5271   9
  -9  12   1 47.1504 17.4199   1
   8 -12  -1 49.2009 14.2447   6
   8 -12  -1 61.4071 17.6115   1
   8  12  -1 42.6318 10.4147   1
   8  12  -1 48.1969 13.1366   2
  -8  12   1 39.3819 16.0900   1
   8  12  -1 61.8501 14.6455   9
   8  12  -1 68.7934 14.9968   5
   7 -12  -1 486.264 30.0440   6
   7 -12  -1 511.669 32.5911   1
  -7  12   1 443.326 30.1465   1
   7  12  -1 444.575 29.1567   2
   7  12  -1 536.904 32.2631   9
   7  12  -1 499.786 29.0387   5
  -7  12   1 450.867 24.3154   7
   7  12  -1 469.359 24.6579   7
   7  12  -1 453.264 24.4863   1
   6 -12  -1 240.865 19.6529   6
   6 -12  -1 225.936 21.6341   1
  -6  12   1 218.900 15.9856   7
   6  12  -1 211.820 19.2402   2
   6  12  -1 220.978 18.8172   5
   6  12  -1 206.538 19.5317   9
  -6  12   1 227.107 19.7291   1
   6  12  -1 242.845 14.8065   1
   6  12  -1 214.536 16.2328   7
  -5 -12   1 99.4808 7.41914   4
   5 -12  -1 109.129 13.0578   6
   5 -12  -1 74.9976 13.4213   1
   5  12  -1 100.398 12.5097   2
  -5  12   1 74.4861 11.2931   7
   5  12  -1 86.5733 12.7695   9
   5  12  -1 92.8507 8.83221   1
   5  12  -1 91.5790 13.0020   5
   5  12  -1 93.3903 8.38744   1
   5  12  -1 103.709 12.1605   7
  -5  12   1 97.3123 12.9832   1
  -4 -12   1 15.6843 4.87395   1
   4 -12  -1 20.7625 8.97299   1
  -4 -12   1 14.7432 5.25602   4
   4 -12  -1 21.2208 7.75158   6
  -4 -12   1 19.3226 4.45347   4
   4  12  -1 23.0381 4.79351   1
  -4  12   1 20.3927 7.97397   3
  -4  12   1 12.3397 7.48324   7
   4  12  -1 16.7397 4.57602   1
   4  12  -1 20.1935 7.95875   5
  -4  12   1 17.8058 7.80683   1
   4  12  -1 0.24417 6.68918   9
   4  12  -1 19.1549 8.05737   7
   4  12  -1 6.26647 7.08068   2
   3 -12  -1 90.9214 11.0106   1
   3 -12  -1 87.7493 10.5176   6
  -3 -12   1 82.3291 6.95007   1
  -3 -12   1 97.6359 7.74438   8
  -3  12   1 69.0310 9.96675   1
  -3  12   1 94.3359 7.21810   8
   3  12  -1 71.6691 10.1519   7
  -3  12   1 95.0319 11.3617   1
   3  12  -1 75.5907 10.7099   9
   3  12  -1 103.925 7.12199   1
  -3  12   1 80.5593 10.6736   7
   3  12  -1 99.4486 9.44074   3
   3  12  -1 81.8795 10.4903   5
   3  12  -1 105.628 6.72383   1
  -3  12   1 101.291 11.0180   3
  -2 -12   1 60.8213 5.83122   1
   2 -12  -1 75.4897 9.71754   6
   2 -12  -1 59.2995 8.92307   1
  -2 -12   1 67.5501 4.83401   8
   2  12  -1 93.9023 11.3741   9
  -2  12   1 62.6685 4.78415   8
  -2  12   1 89.8288 8.17016   5
   2  12  -1 61.4913 4.93098   1
  -2  12   1 71.6246 9.14167   1
  -2  12   1 82.9515 10.4884   7
   2  12  -1 74.5721 9.28871   5
  -2  12   1 63.4521 8.29662   3
   2  12  -1 60.0012 7.74735   3
   2  12  -1 71.5110 10.1410   7
   2  12  -1 72.4981 5.74864   1
  -2  12   1 57.9888 7.93465   1
   1 -12  -1 434.678 22.0544   6
  -1 -12   1 417.088 17.0480   1
   1 -12  -1 413.876 20.3684   1
  -1  12   1 421.604 20.4429   3
   1  12  -1 390.337 21.6118   7
  -1  12   1 403.450 18.9130   1
  -1  12   1 376.354 18.7010   5
   1  12  -1 399.323 16.6948   1
   1  12  -1 383.951 20.6358   5
   1  12  -1 419.566 19.8476   3
  -1  12   1 401.368 19.6908   1
  -1  12   1 383.291 21.1169   7
   1  12  -1 399.771 17.0541   1
   0 -12   1 643.106 26.0216   1
   0 -12  -1 685.139 27.7984   1
   0 -12   1 666.621 30.2796   6
   0  12  -1 659.201 26.8272   1
   0  12  -1 659.569 28.4303   5
   0  12   1 669.931 27.3363   1
   0  12  -1 668.283 25.7701   1
   0  12   1 672.903 27.8141   5
   0  12  -1 712.652 29.0803   3
   0  12   1 686.034 30.4629   7
   0  12  -1 638.410 30.8919   7
   0  12   1 686.965 27.8834   3
  -1 -12  -1 127.920 9.44474   1
   1 -12   1 129.456 11.7303   6
   1 -12   1 130.313 10.1269   1
   1  12   1 124.145 11.0929   5
   1  12   1 118.788 9.00295   1
  -1  12  -1 111.655 10.2312   3
   1  12   1 130.261 13.7757   9
  -1  12  -1 131.420 9.39151   1
   1  12   1 131.406 9.23220   3
  -1  12  -1 115.331 12.4392   7
  -1  12  -1 123.291 10.2599   5
   1  12   1 138.529 12.5112   7
   2 -12   1 323.612 17.3633   1
  -2 -12  -1 349.291 13.6238   8
  -2 -12  -1 319.630 13.0722   8
  -2 -12  -1 351.760 16.6061   1
   2 -12   1 324.824 19.5222   6
   2  12   1 331.787 16.1136   1
   2  12   1 316.133 18.7312   5
  -2  12  -1 332.276 12.6942   8
  -2  12  -1 303.108 16.9718   1
   2  12   1 316.475 20.2538   9
  -2  12  -1 281.118 18.1664   3
  -2  12  -1 339.795 17.1403   1
  -2  12  -1 327.302 16.5266   5
   2  12   1 343.706 16.5923   3
   2  12   1 351.430 19.9585   7
  -2  12  -1 341.404 13.3160   8
   2  12   1 332.783 16.4825   1
  -2  12  -1 285.450 18.6302   7
   3 -12   1 221.701 15.2622   1
  -3 -12  -1 202.210 12.6065   1
  -3 -12  -1 207.885 11.6277   3
   3 -12   1 229.094 16.2367   6
  -3 -12  -1 197.713 11.7481   4
  -3  12  -1 192.708 15.1046   7
   3  12   1 220.269 15.9385   7
   3  12   1 214.411 11.9917   1
  -3  12  -1 197.379 14.7737   1
   3  12   1 198.803 15.8296   9
   3  12   1 205.165 12.4624   1
   3  12   1 195.458 11.8583   3
   3  12   1 186.955 15.2310   5
  -3  12  -1 183.332 15.1924   3
  -3  12  -1 217.442 15.1833   1
  -4 -12  -1 272.548 14.3665   3
  -4 -12  -1 272.996 12.8685   4
   4 -12   1 271.686 19.3925   1
   4 -12   1 275.670 19.3155   6
  -4 -12  -1 264.105 15.7218   1
   4  12   1 257.021 18.9708   9
  -4  12  -1 278.620 17.8013   7
   4  12   1 275.354 18.9475   5
  -4  12  -1 285.029 18.5243   1
  -4  12  -1 264.689 18.6796   3
   4  12   1 257.202 15.3113   1
   4  12   1 275.438 18.1881   7
   4  12   1 273.321 14.1462   1
   5 -12   1 17.7244 8.78391   6
   5 -12   1 2.00230 8.28108   1
   5  12   1 -1.2096 6.80317   9
  -5  12  -1 19.5539 9.43553   1
   5  12   1 1.80499 7.82131   5
   5  12   1 13.3109 6.00601   1
   5  12   1 12.4985 7.66935   7
   5  12   1 12.0950 8.38804   2
  -5  12  -1 16.9273 9.60142   3
  -5  12  -1 5.10431 7.56566   7
   6 -12   1 -5.7343 10.5390   1
   6 -12   1 3.48657 8.47395   6
  -6  12  -1 -5.0724 7.47576   7
   6  12   1 -4.0325 6.98303   7
  -6  12  -1 -4.1165 10.2389   3
   6  12   1 -3.7508 9.51424   5
   6  12   1 3.94413 9.53840   2
  -6  12  -1 -1.9299 8.76681   1
   6  12   1 -2.0440 5.99090   1
   6  12   1 0.36374 8.07036   9
   7 -12   1 113.754 19.0350   1
   7 -12   1 125.458 16.4251   6
  -7  12  -1 147.557 18.3399   1
   7  12   1 191.557 17.9798   5
   7  12   1 164.072 18.4875   9
  -7  12  -1 121.749 16.6357   3
   7  12   1 98.8784 14.9975   2
  -7  12  -1 116.669 13.4937   7
   7  12   1 141.360 13.6722   7
   7  12   1 135.919 13.9995   1
   8 -12   1 95.9225 16.9340   6
   8 -12   1 110.405 19.3646   1
   8 -12   1 111.648 14.9440   2
  -8  12  -1 79.1013 17.7054   1
   8  12   1 93.6791 16.4305   2
   8  12   1 79.1708 13.2129   1
   8  12   1 109.619 17.1039   9
  -8  12  -1 88.5792 17.8530   3
   8  12   1 130.725 17.7220   5
   9 -12   1 78.6670 17.6873   6
   9 -12   1 83.6067 15.4345   2
   9 -12   1 85.4002 22.4054   1
   9 -12   1 63.4620 17.9393   9
   9  12   1 77.5536 14.6481   1
   9  12   1 83.5507 18.0598   2
   9  12   1 91.2633 17.9171   9
   9  12   1 67.4687 16.0988   5
  -9  12  -1 64.1909 18.4953   3
  -9  12  -1 24.3470 18.0263   1
   9 -13  -1 -1.1975 17.1028   1
   9 -13  -1 5.38365 12.7279   2
   9 -13  -1 -3.9249 13.4307   6
   9 -13  -1 -0.2079 14.0061   9
   9  13  -1 -1.9370 14.4719   2
   9  13  -1 -4.1663 14.0542   5
   9  13  -1 4.39503 15.7792   9
   9  13  -1 1.50197 9.90197   1
  -9  13   1 3.61682 16.9536   1
  -9  13   1 -2.2742 16.9673   3
   8 -13  -1 34.3154 13.1104   6
   8 -13  -1 13.2957 16.4321   1
   8  13  -1 20.7107 14.0045   9
   8  13  -1 26.5421 13.2668   5
   8  13  -1 10.2681 12.2439   2
  -8  13   1 36.7731 15.5760   1
   8  13  -1 38.0316 10.1585   1
   7 -13  -1 35.9394 15.7488   1
   7 -13  -1 24.1516 11.1385   6
   7  13  -1 22.4791 9.89004   7
   7  13  -1 22.8472 11.8163   9
   7  13  -1 17.0263 7.50242   1
  -7  13   1 14.8330 13.0237   1
   7  13  -1 25.4596 11.1538   5
  -7  13   1 7.47292 9.56257   7
   7  13  -1 15.5718 10.3768   2
   6 -13  -1 77.1077 13.0502   6
   6 -13  -1 37.7188 13.7422   1
   6  13  -1 47.2108 10.8141   7
  -6  13   1 51.6623 13.9471   3
   6  13  -1 47.8702 13.1172   9
   6  13  -1 56.1571 12.7974   5
  -6  13   1 73.6741 13.5931   1
   6  13  -1 73.8556 12.4746   2
  -6  13   1 50.7575 11.2047   7
   6  13  -1 71.0675 8.99419   1
   5 -13  -1 19.8924 11.3954   1
   5 -13  -1 25.4399 9.47624   6
  -5 -13   1 19.5858 4.74801   4
   5  13  -1 22.9887 9.05708   7
   5  13  -1 15.9261 9.26939   2
  -5  13   1 24.1222 9.07165   3
  -5  13   1 14.7165 8.60551   7
   5  13  -1 24.8469 5.96250   1
   5  13  -1 26.9295 9.12191   5
  -5  13   1 23.8215 10.1832   1
   5  13  -1 14.4461 9.87440   9
   4 -13  -1 420.951 25.1418   1
   4 -13  -1 480.105 26.0016   6
  -4 -13   1 458.150 19.8952   4
   4  13  -1 437.491 24.8645   2
  -4  13   1 420.229 24.2015   7
  -4  13   1 407.547 24.7101   3
   4  13  -1 389.038 23.6385   7
   4  13  -1 425.031 25.0260   5
   4  13  -1 447.004 19.1529   1
  -4  13   1 389.227 23.3462   1
   4  13  -1 445.425 18.5587   1
   4  13  -1 460.138 26.5555   9
  -3 -13   1 41.8899 5.60316   1
   3 -13  -1 32.4950 8.62205   6
  -3 -13   1 46.0963 5.81763   8
   3 -13  -1 47.4781 9.39881   1
   3  13  -1 19.1229 8.34173   9
  -3  13   1 36.0025 8.29232   3
  -3  13   1 38.9199 8.76379   1
   3  13  -1 38.9358 7.17182   3
  -3  13   1 43.1611 10.1736   1
   3  13  -1 29.4773 8.33749   5
  -3  13   1 42.0781 9.89375   7
   3  13  -1 47.5061 5.01345   1
  -3  13   1 34.8942 5.47614   8
   3  13  -1 37.1076 5.11788   1
   3  13  -1 47.2284 9.52776   7
   2 -13  -1 10.6375 7.13587   1
  -2 -13   1 19.0311 4.55860   1
   2 -13  -1 14.7411 7.01750   6
   2  13  -1 19.2970 3.76885   1
   2  13  -1 19.0686 5.59051   3
   2  13  -1 4.06513 6.14021   9
  -2  13   1 13.5183 8.30568   7
   2  13  -1 11.0765 6.60295   5
  -2  13   1 22.1713 6.58956   3
   2  13  -1 13.7062 3.85081   1
  -2  13   1 17.6893 6.70549   1
  -2  13   1 16.9959 6.31897   1
  -2  13   1 18.3489 5.81248   5
   2  13  -1 13.6480 8.90149   7
   1 -13  -1 -1.4703 4.85933   1
   1 -13  -1 1.58053 5.61657   6
  -1 -13   1 2.66204 3.95460   1
   1  13  -1 -1.2264 6.36523   5
   1  13  -1 -1.5841 7.23933   7
   1  13  -1 1.45732 3.84752   3
  -1  13   1 -7.2507 7.50800   7
  -1  13   1 1.20513 5.10211   1
  -1  13   1 -2.5084 4.33131   5
  -1  13   1 0.09766 4.51605   1
   1  13  -1 2.19100 3.31114   1
   1  13  -1 2.04600 3.15024   1
  -1  13   1 3.62181 5.33123   3
   0 -13   1 335.947 19.9274   6
   0 -13  -1 332.274 17.5107   1
   0 -13   1 334.928 16.2345   1
   0  13   1 347.129 17.8056   3
   0  13   1 341.904 16.7980   1
   0  13  -1 366.208 16.0830   1
   0  13   1 333.319 20.2262   7
   0  13  -1 346.626 20.5886   7
   0  13  -1 345.889 16.7736   1
   0  13  -1 364.862 18.8187   5
   0  13  -1 345.368 18.7899   3
   0  13   1 353.812 18.2478   5
   1 -13   1 64.6879 7.91585   1
   1 -13   1 57.7682 9.55720   6
  -1 -13  -1 46.7162 6.87478   1
  -1  13  -1 62.4255 10.3037   7
   1  13   1 48.9664 8.06507   5
  -1  13  -1 48.3592 8.25236   3
   1  13   1 51.5868 6.57773   1
   1  13   1 43.5781 9.91299   7
  -1  13  -1 42.5458 7.57511   5
  -1  13  -1 39.7409 6.35076   1
   1  13   1 37.1996 6.13439   3
  -2 -13  -1 16.3854 5.37623   1
   2 -13   1 9.17032 6.00916   1
   2 -13   1 10.1522 6.81542   6
  -2  13  -1 18.0681 7.07289   3
  -2  13  -1 11.6545 6.39983   1
   2  13   1 -0.3573 6.53192   5
  -2  13  -1 9.04023 5.23613   5
   2  13   1 15.0815 4.95762   1
   2  13   1 7.35764 7.41753   7
   2  13   1 20.1049 5.10079   3
   2  13   1 13.6801 7.90681   9
  -2  13  -1 12.1780 8.13827   7
   2  13   1 7.99425 3.99885   1
  -2  13  -1 6.49552 5.99431   1
   3 -13   1 13.1329 7.11334   6
  -3 -13  -1 14.2262 4.88969   8
   3 -13   1 30.5169 8.72958   1
  -3 -13  -1 14.2227 5.49274   1
  -3 -13  -1 21.7348 4.59075   8
   3  13   1 20.1464 4.87399   3
   3  13   1 25.8504 8.12623   5
  -3  13  -1 26.5070 8.17681   3
  -3  13  -1 12.1269 8.12803   1
  -3  13  -1 30.4552 4.87378   8
  -3  13  -1 23.3290 5.24751   8
  -3  13  -1 4.55476 7.59059   7
   3  13   1 23.4435 8.98921   7
   3  13   1 18.0615 5.27117   1
  -3  13  -1 16.1633 7.35540   1
   3  13   1 14.4829 4.61058   1
   3  13   1 19.1585 8.55020   9
   4 -13   1 7.53105 7.12044   6
   4 -13   1 4.22124 7.74891   1
   4  13   1 6.89137 7.13615   9
   4  13   1 3.95621 4.82431   1
  -4  13  -1 11.8314 8.12532   1
  -4  13  -1 11.4552 8.91269   7
   4  13   1 10.2276 7.71267   5
   4  13   1 15.3293 8.47733   7
   4  13   1 7.19670 5.28354   1
  -4  13  -1 3.10977 7.06765   3
   5 -13   1 93.4403 13.4354   6
   5 -13   1 107.537 14.8310   1
   5  13   1 86.9036 13.9171   5
  -5  13  -1 86.2613 12.5456   7
   5  13   1 91.3422 14.2525   9
   5  13   1 89.2442 10.1196   1
   5  13   1 76.4147 12.1478   7
  -5  13  -1 104.684 14.1706   1
  -5  13  -1 94.4859 13.3490   3
   6 -13   1 21.4740 10.6202   6
   6 -13   1 14.4620 11.0900   1
  -6  13  -1 12.9521 10.9030   1
   6  13   1 30.9779 11.9554   5
   6  13   1 33.1804 9.90309   7
  -6  13  -1 7.10064 9.06913   7
  -6  13  -1 30.1719 12.6210   3
   6  13   1 21.3633 7.74707   1
   6  13   1 19.6896 11.0752   9
   6  13   1 16.4215 10.2765   2
   7 -13   1 21.4241 11.7940   6
   7 -13   1 24.3951 13.8224   1
  -7  13  -1 16.7516 13.3707   1
   7  13   1 20.3484 11.7892   9
   7  13   1 19.9292 11.8257   5
  -7  13  -1 3.76720 11.4186   3
   7  13   1 8.18794 8.90448   7
  -7  13  -1 28.3591 10.2643   7
   7  13   1 10.9003 8.34901   1
   7  13   1 25.9729 11.2798   2
   8 -13   1 24.3713 17.7888   1
   8 -13   1 42.7325 13.9997   6
   8  13   1 54.4035 14.0488   2
   8  13   1 37.7525 10.9663   1
  -8  13  -1 39.3945 15.4707   3
   8  13   1 43.3311 13.8779   5
  -8  13  -1 49.8025 16.8362   1
   8  13   1 43.6011 14.5395   9
   9 -13   1 39.2100 16.6359   6
   9 -13   1 50.7122 14.3758   2
   9 -13   1 58.2280 18.6511   9
  -9  13  -1 23.8478 17.4215   3
   9  13   1 38.3797 15.1021   2
  -9  13  -1 39.5016 17.8088   1
   9  13   1 45.7128 16.2408   5
   9  13   1 49.7720 13.4586   1
   9  13   1 41.2731 17.9293   9
   9 -14  -1 253.409 24.1805   2
   9 -14  -1 235.853 27.9139   9
   9 -14  -1 230.639 25.8833   6
   9  14  -1 203.936 24.9364   2
   9  14  -1 215.696 19.3757   1
   9  14  -1 242.516 26.8424   9
   9  14  -1 249.111 25.5945   5
  -9  14   1 215.966 26.4689   3
  -9  14   1 236.167 28.6752   1
   8 -14  -1 133.326 18.9711   6
  -8  14   1 135.334 21.2771   1
   8  14  -1 150.046 19.8887   2
  -8  14   1 132.432 21.5658   3
   8  14  -1 140.414 20.6742   9
   8  14  -1 120.160 14.0905   1
   8  14  -1 128.702 18.6433   5
   7 -14  -1 139.302 17.7656   6
   7 -14  -1 99.0089 19.3057   1
   7  14  -1 130.058 15.2929   7
  -7  14   1 100.548 18.2684   3
   7  14  -1 130.667 17.7687   9
   7  14  -1 126.716 12.4922   1
  -7  14   1 108.355 15.0458   7
   7  14  -1 97.0706 16.5102   2
  -7  14   1 114.705 19.0467   1
   7  14  -1 125.949 17.1451   5
   6 -14  -1 222.769 20.3526   6
   6 -14  -1 240.372 23.0376   1
   6  14  -1 253.069 21.3454   5
  -6  14   1 202.206 20.7823   1
  -6  14   1 232.330 18.6343   7
   6  14  -1 250.263 18.8087   7
   6  14  -1 231.770 20.8647   2
   6  14  -1 262.833 22.7902   9
   6  14  -1 230.539 14.9363   1
  -6  14   1 230.113 20.5216   3
   5 -14  -1 155.511 18.0700   1
   5 -14  -1 198.744 18.0526   6
  -5  14   1 173.597 17.9203   3
   5  14  -1 186.112 16.8236   7
  -5  14   1 153.836 15.2755   7
   5  14  -1 174.759 11.4997   1
   5  14  -1 193.455 17.1150   2
   5  14  -1 143.229 17.2171   9
  -5  14   1 182.330 18.4076   1
   5  14  -1 159.552 17.4038   5
   4 -14  -1 39.3732 9.33367   6
   4 -14  -1 51.2630 12.0024   1
  -4 -14   1 51.2216 6.87254   4
  -4  14   1 47.3947 10.0741   1
   4  14  -1 54.0712 6.35745   1
  -4  14   1 39.4492 10.3414   7
  -4  14   1 52.6288 10.7490   3
   4  14  -1 37.6999 11.1011   9
   4  14  -1 52.3267 10.9964   7
   4  14  -1 46.1520 6.05789   1
   4  14  -1 58.2394 11.6917   5
   3 -14  -1 40.7021 9.98220   1
   3 -14  -1 55.9310 9.70976   6
   3  14  -1 51.7971 8.46591   3
   3  14  -1 47.0547 5.42448   1
  -3  14   1 62.6164 10.4386   3
   3  14  -1 33.0077 9.52847   7
  -3  14   1 52.3745 10.9043   7
   3  14  -1 45.4828 10.1556   9
  -3  14   1 47.0828 9.43028   1
   3  14  -1 54.9392 5.89278   1
   3  14  -1 56.4753 11.2303   5
   2 -14  -1 53.4333 9.90389   1
  -2 -14   1 39.8259 5.92702   1
   2 -14  -1 57.8938 9.91478   6
   2  14  -1 54.6394 11.5065   9
  -2  14   1 38.0249 7.39083   5
  -2  14   1 47.2388 10.2167   7
  -2  14   1 63.2832 9.81251   3
   2  14  -1 54.2167 10.1190   5
   2  14  -1 56.2421 5.61221   1
   2  14  -1 48.2212 5.73142   1
   2  14  -1 74.2852 9.04945   3
   2  14  -1 67.3978 10.9557   7
  -2  14   1 42.9006 9.29604   1
  -2  14   1 56.7687 8.75038   1
   1 -14  -1 665.916 31.5946   6
   1 -14  -1 674.060 28.9844   1
  -1 -14   1 675.159 26.3916   1
   1  14  -1 625.020 28.9951   3
   1  14  -1 651.426 26.4324   1
  -1  14   1 644.683 29.4830   3
   1  14  -1 708.754 32.9635   7
  -1  14   1 636.921 29.6418   5
  -1  14   1 666.584 31.7149   7
  -1  14   1 667.159 28.2378   1
   1  14  -1 665.000 30.6495   5
   1  14  -1 659.891 25.5269   1
  -1  14   1 639.338 28.3898   1
   0 -14  -1 220.803 14.3142   1
   0 -14  -1 223.162 16.7828   6
   0 -14   1 247.359 13.0826   1
   0 -14   1 187.775 15.8338   6
   0  14   1 264.498 15.1795   3
   0  14   1 230.330 15.7073   5
   0  14  -1 241.548 12.8819   1
   0  14   1 263.077 14.0793   1
   0  14  -1 242.891 15.5891   3
   0  14  -1 241.637 13.5528   1
   0  14   1 223.652 17.3904   7
   0  14  -1 224.001 15.5775   5
   0  14  -1 217.103 16.9257   7
   1 -14   1 57.8117 9.71963   6
  -1 -14  -1 76.5330 8.71197   1
   1 -14   1 86.1129 9.00250   1
   1  14   1 72.7543 7.99412   3
   1  14   1 60.2754 11.8143   7
  -1  14  -1 60.1278 7.78226   1
  -1  14  -1 77.7872 9.55320   5
   1  14   1 76.6928 7.93907   1
  -1  14  -1 95.8592 10.0495   3
  -1  14  -1 66.7103 11.3035   7
   1  14   1 50.4362 8.90264   5
   2 -14   1 360.617 22.1281   6
  -2 -14  -1 295.246 17.1837   1
   2 -14   1 327.239 19.1208   1
  -2  14  -1 327.678 18.2073   5
  -2  14  -1 348.886 21.8042   7
   2  14   1 311.375 22.5810   9
   2  14   1 329.038 21.4501   7
   2  14   1 319.134 17.1775   1
   2  14   1 367.654 20.9257   5
   2  14   1 369.876 17.2788   1
   2  14   1 367.382 18.1866   3
  -2  14  -1 302.328 17.8189   1
  -2  14  -1 338.608 18.0037   1
  -2  14  -1 364.624 20.8310   3
  -3 -14  -1 502.610 20.2411   8
   3 -14   1 493.941 25.6441   1
   3 -14   1 555.792 28.3272   6
   3  14   1 470.979 21.9494   1
  -3  14  -1 475.466 26.0721   3
   3  14   1 509.766 22.3506   3
   3  14   1 483.209 21.1620   1
  -3  14  -1 467.543 25.6230   7
   3  14   1 476.148 26.6092   7
   3  14   1 454.340 28.0570   9
  -3  14  -1 463.051 19.8376   8
   3  14   1 481.749 26.2496   5
  -3  14  -1 471.764 24.8865   1
  -4 -14  -1 38.3143 6.86467   8
   4 -14   1 20.8017 9.87959   1
   4 -14   1 40.6649 9.96481   6
  -4  14  -1 41.9377 9.99310   1
   4  14   1 41.0223 10.3477   7
   4  14   1 47.9363 7.44303   1
   4  14   1 34.8629 9.88171   5
  -4  14  -1 44.3520 10.4660   7
  -4  14  -1 37.5076 10.8752   3
   4  14   1 33.0047 10.8322   9
   5 -14   1 -4.5755 8.51006   6
   5 -14   1 11.2826 10.1574   1
   5  14   1 -2.8540 5.41463   1
  -5  14  -1 -0.7984 9.85768   1
   5  14   1 3.05632 9.66545   9
  -5  14  -1 -5.1195 7.84922   3
  -5  14  -1 2.64655 9.48307   7
   5  14   1 4.36511 9.06175   7
   5  14   1 8.09772 10.4939   5
   6 -14   1 8.03085 9.25254   6
   6 -14   1 6.85055 11.2918   1
  -6  14  -1 1.97801 11.3754   1
   6  14   1 5.33129 10.7428   9
   6  14   1 5.95920 6.74196   1
   6  14   1 5.64463 9.69900   7
  -6  14  -1 11.4941 9.80422   7
  -6  14  -1 4.16299 11.8076   3
   6  14   1 -1.7343 11.2592   5
   7 -14   1 72.8795 15.0320   6
   7  14   1 67.0580 12.8911   7
   7  14   1 48.9378 13.7173   9
   7  14   1 65.5520 14.7413   2
  -7  14  -1 54.1838 16.2359   1
  -7  14  -1 45.7128 12.1712   7
   7  14   1 72.7846 11.4840   1
  -7  14  -1 41.4085 15.6239   3
   7  14   1 106.771 17.3851   5
   8 -14   1 81.1505 16.8909   6
  -8  14  -1 58.6338 17.2710   1
   8  14   1 42.8827 15.9576   9
   8  14   1 50.5442 15.3570   2
  -8  14  -1 51.1921 16.4780   3
   8  14   1 46.8199 16.5714   5
   8  14   1 41.7420 11.6114   1
   9 -14   1 367.855 33.5200   9
   9 -14   1 429.298 34.1792   6
  -9  14  -1 417.880 33.7990   3
   9  14   1 445.117 27.4343   1
  -9  14  -1 355.730 33.5369   1
   9  14   1 328.068 31.3113   9
   9  14   1 444.840 32.7536   2
   9  14   1 413.357 31.2952   5
   8 -15  -1 61.7224 16.7981   6
  -8  15   1 46.6221 17.8489   1
   8  15  -1 61.6470 15.9730   5
   8  15  -1 92.5531 17.4439   2
   8  15  -1 60.1864 11.3783   1
  -8  15   1 89.7902 20.0174   3
   8  15  -1 61.7695 17.3676   9
   7 -15  -1 2.72839 11.4461   6
   7  15  -1 0.89188 10.3344   7
   7  15  -1 5.45415 11.1244   2
  -7  15   1 15.6121 12.3125   7
   7  15  -1 4.24213 7.18134   1
   7  15  -1 0.54178 11.8178   9
  -7  15   1 -0.0995 14.0825   1
   7  15  -1 17.8529 13.6469   5
  -7  15   1 -2.2491 12.7586   3
   6 -15  -1 21.8035 10.8755   6
   6  15  -1 35.6800 13.0244   2
  -6  15   1 32.5537 13.5908   3
   6  15  -1 47.9328 12.8076   7
   6  15  -1 46.6672 12.5023   5
   6  15  -1 40.4705 7.82737   1
   6  15  -1 37.7747 12.2848   9
  -6  15   1 43.1461 14.2199   1
  -6  15   1 37.3646 12.2048   7
   5 -15  -1 26.0467 10.7801   6
   5 -15  -1 27.0416 13.3271   1
  -5  15   1 5.13116 10.1552   1
   5  15  -1 6.54292 9.23112   9
  -5  15   1 6.11876 9.41943   7
   5  15  -1 29.4177 11.0185   5
   5  15  -1 33.2796 10.7085   7
   5  15  -1 25.5777 6.10420   1
  -5  15   1 22.5308 11.7663   3
   4 -15  -1 22.7899 8.95923   6
   4 -15  -1 31.9904 11.8260   1
  -4  15   1 18.3724 9.39538   1
   4  15  -1 11.2668 4.55061   1
   4  15  -1 24.2121 9.52572   5
   4  15  -1 7.52442 8.95131   7
   4  15  -1 12.9476 8.64470   9
  -4  15   1 12.1779 9.34464   7
  -4  15   1 13.6429 9.03635   3
   3 -15  -1 249.321 19.4461   6
   3 -15  -1 259.917 18.5744   1
  -3  15   1 218.239 16.6000   1
   3  15  -1 240.031 19.9053   7
   3  15  -1 222.651 18.6591   5
   3  15  -1 215.221 16.2297   3
   3  15  -1 253.148 21.0239   9
  -3  15   1 209.949 17.4207   3
   3  15  -1 252.176 11.9593   1
   3  15  -1 250.172 12.1878   1
  -3  15   1 221.722 18.7311   7
   2 -15  -1 35.0394 9.45261   1
   2 -15  -1 26.7892 9.02121   6
   2  15  -1 25.4228 4.70498   1
  -2  15   1 26.0674 8.48249   3
  -2  15   1 10.5986 6.14204   5
   2  15  -1 26.3519 9.78567   9
   2  15  -1 24.5033 6.76202   3
   2  15  -1 42.4190 11.9219   7
   2  15  -1 35.6752 10.1310   5
   2  15  -1 20.6179 4.84322   1
  -2  15   1 24.2679 7.70014   1
  -2  15   1 22.0936 10.4120   7
   1 -15  -1 76.9231 10.2034   1
   1 -15  -1 107.042 12.4090   6
  -1 -15   1 89.0258 11.5856   6
  -1  15   1 87.5645 10.1576   3
   1  15  -1 94.0556 7.68015   1
   1  15  -1 82.3953 10.8444   5
   1  15  -1 88.4487 12.7040   7
  -1  15   1 81.9390 9.15670   1
  -1  15   1 74.7469 9.63468   5
   1  15  -1 75.3148 7.45351   1
   1  15  -1 71.0437 9.25419   3
  -1  15   1 95.9965 13.0942   7
   0 -15   1 -3.4785 5.75867   6
   0 -15   1 2.88566 5.61616   1
   0 -15  -1 3.52533 5.99625   6
   0 -15  -1 0.16849 6.23248   1
   0  15  -1 -2.6615 4.52800   3
   0  15   1 0.18627 4.63557   1
   0  15  -1 -5.8691 6.14949   5
   0  15   1 -2.2231 7.53177   7
   0  15   1 1.94618 4.83693   3
   0  15  -1 2.00212 4.31339   1
   0  15  -1 -2.1002 4.57658   1
   0  15  -1 -3.9962 8.20731   7
   0  15   1 2.04919 5.72474   5
   1 -15   1 2.67013 6.45937   1
  -1 -15  -1 0.64233 6.09522   1
   1 -15   1 -2.9583 5.72929   6
   1  15   1 0.53064 4.60411   1
   1  15   1 -1.0336 4.32147   1
  -1  15  -1 4.64731 6.77051   5
   1  15   1 1.30136 7.99049   5
   1  15   1 -3.5413 7.84909   7
  -1  15  -1 1.15046 6.54668   3
  -1  15  -1 -6.1774 7.24294   7
   1  15   1 9.68608 5.10564   3
  -1  15  -1 1.04844 5.12894   1
   2 -15   1 22.8660 8.70089   1
   2 -15   1 39.5196 10.1641   6
   2  15   1 28.4130 10.3043   9
   2  15   1 35.2164 10.2992   5
   2  15   1 30.6046 6.34762   1
   2  15   1 30.1804 10.0354   7
  -2  15  -1 32.6220 7.53840   5
  -2  15  -1 50.2188 9.50011   3
   2  15   1 32.7828 6.34753   1
  -2  15  -1 17.5206 10.7643   7
   2  15   1 28.7439 6.64413   3
  -2  15  -1 14.5341 6.69718   1
  -3 -15  -1 147.545 8.86049   8
   3 -15   1 177.369 15.7795   1
   3 -15   1 153.972 15.7604   6
   3  15   1 136.788 16.4370   9
  -3  15  -1 137.095 15.7150   7
  -3  15  -1 144.724 8.90139   8
   3  15   1 178.222 17.0236   7
  -3  15  -1 167.257 14.3571   1
   3  15   1 146.240 11.6990   3
  -3  15  -1 147.089 14.4785   3
   3  15   1 134.022 15.4200   5
   3  15   1 152.041 11.4290   1
   4 -15   1 129.742 15.2894   6
  -4 -15  -1 146.995 10.9596   8
   4  15   1 148.120 16.1335   7
  -4  15  -1 133.811 15.4288   7
   4  15   1 169.635 17.2593   9
  -4  15  -1 168.004 11.1276   8
  -4  15  -1 131.826 16.0017   3
  -4  15  -1 127.711 14.6997   1
   4  15   1 165.686 16.9278   5
   4  15   1 151.540 11.7228   1
   5 -15   1 200.375 19.4481   6
   5  15   1 193.469 14.0813   1
  -5  15  -1 187.491 18.7165   1
  -5  15  -1 186.523 18.6566   3
   5  15   1 207.672 19.7547   5
   5  15   1 174.986 18.7334   9
  -5  15  -1 160.562 17.3520   7
   5  15   1 164.799 17.0498   7
   6 -15   1 176.940 19.2072   6
  -6  15  -1 164.533 19.7631   3
   6  15   1 155.447 18.9186   9
  -6  15  -1 138.848 16.0756   7
   6  15   1 151.631 19.1967   5
   6  15   1 178.183 14.5917   1
   6  15   1 187.778 17.9239   7
  -6  15  -1 145.727 18.4118   1
   7 -15   1 26.9273 13.2740   6
   7  15   1 23.4597 9.36291   1
   7  15   1 7.10504 12.2382   9
   7  15   1 19.2829 13.0513   5
  -7  15  -1 29.6999 15.4838   3
  -7  15  -1 24.5519 15.4164   1
   7  15   1 18.5671 11.4262   7
  -7  15  -1 23.6830 12.4390   7
   8 -15   1 63.2048 17.3190   6
  -8  15  -1 29.7433 16.1576   1
   8  15   1 36.9575 15.5588   2
   8  15   1 54.6316 12.2749   1
   8  15   1 74.7013 17.0787   5
  -8  15  -1 45.8928 18.8225   3
   8  15   1 30.6040 15.0200   9
   8 -16  -1 19.4025 14.2326   6
   8  16  -1 22.8456 15.6508   2
   8  16  -1 35.4804 15.5860   5
   8  16  -1 31.6989 15.7209   9
  -8  16   1 18.5576 18.3518   1
   8  16  -1 19.0814 9.57242   1
  -8  16   1 10.4240 16.6903   3
   7 -16  -1 21.5370 13.4217   6
   7  16  -1 16.4193 7.98458   1
   7  16  -1 21.0719 12.4472   7
   7  16  -1 7.60878 11.7901   2
   7  16  -1 38.1443 15.7744   5
  -7  16   1 22.2086 14.1100   3
  -7  16   1 18.4361 14.3856   1
   7  16  -1 16.2408 12.9877   9
   6 -16  -1 96.2774 16.3262   6
   6  16  -1 98.0320 16.6545   5
  -6  16   1 99.2665 17.6051   1
   6  16  -1 114.913 15.8935   7
   6  16  -1 98.8527 10.0075   1
   6  16  -1 96.9479 17.7434   9
  -6  16   1 101.317 15.9455   7
  -6  16   1 97.5376 17.2434   3
   5 -16  -1 108.839 15.7584   6
   5  16  -1 90.2281 14.8149   7
  -5  16   1 112.343 16.1546   1
  -5  16   1 120.407 16.1059   3
   5  16  -1 122.510 15.9365   5
  -5  16   1 115.962 16.4134   7
   5  16  -1 92.4749 8.72496   1
   5  16  -1 92.4127 16.4022   9
   4 -16  -1 35.0453 10.2624   6
   4  16  -1 26.8336 10.8263   5
  -4  16   1 13.3691 10.3308   1
   4  16  -1 15.6734 10.3934   7
  -4  16   1 19.4215 9.59825   3
  -4  16   1 22.7594 11.1073   7
   4  16  -1 20.0301 5.28839   1
   4  16  -1 5.44531 9.82773   9
   3 -16  -1 7.64487 8.49917   6
   3  16  -1 1.36832 8.76281   9
  -3  16   1 -3.1285 6.99438   3
  -3  16   1 -0.8421 8.87449   7
   3  16  -1 -3.4379 5.58024   3
   3  16  -1 0.35848 3.98204   1
  -3  16   1 -3.2037 6.97627   1
   3  16  -1 1.75993 9.01056   7
   3  16  -1 -3.6862 7.78402   5
   2 -16  -1 5.37007 7.63721   6
  -2  16   1 0.88991 5.89411   5
   2  16  -1 -0.3041 3.93340   1
   2  16  -1 -5.9087 8.50110   7
  -2  16   1 4.68108 6.46778   3
   2  16  -1 -0.9902 7.27432   5
   2  16  -1 0.15735 3.54121   1
  -2  16   1 3.27384 7.48121   1
   2  16  -1 0.08928 5.65486   3
  -2  16   1 0.04930 9.69624   7
   1 -16  -1 85.5519 11.7477   6
  -1 -16   1 56.0651 10.3515   6
   1  16  -1 93.3480 14.4000   7
   1  16  -1 97.3756 10.8585   3
  -1  16   1 52.8256 11.6997   7
  -1  16   1 61.9842 10.0246   5
   1  16  -1 70.3837 11.4053   5
  -1  16   1 65.9162 9.52503   1
   1  16  -1 79.4580 7.75664   1
   1  16  -1 72.4588 7.96555   1
  -1  16   1 73.8540 10.2768   3
   0 -16   1 -1.9835 6.55393   6
   0 -16  -1 3.21358 7.52046   6
   0  16   1 -1.7300 5.55189   3
   0  16  -1 -1.0486 7.66760   5
   0  16   1 10.4673 6.97895   5
   0  16   1 -0.8131 8.79932   7
   0  16  -1 5.81620 5.23758   1
   0  16  -1 -0.8202 5.18690   3
   0  16   1 7.44734 6.09820   1
   0  16  -1 -5.7902 10.3583   7
   1 -16   1 1.94790 7.45741   6
   1  16   1 -0.9249 6.56230   5
   1  16   1 -0.6430 4.89463   1
  -1  16  -1 1.82455 10.3944   7
  -1  16  -1 -1.2367 5.86963   1
  -1  16  -1 1.11026 6.57534   5
  -1  16  -1 1.18208 5.98266   3
   1  16   1 6.62136 8.95176   7
   1  16   1 -1.0283 4.61236   3
   2 -16   1 77.3145 12.5224   6
   2  16   1 62.5262 9.05591   3
  -2  16  -1 91.3289 11.6965   3
   2  16   1 73.8930 14.0215   7
  -2  16  -1 78.5074 10.5949   1
   2  16   1 97.9204 9.27484   1
  -2  16  -1 76.7231 13.0682   7
   2  16   1 65.4472 11.8976   5
  -2  16  -1 72.3525 10.2365   5
   3 -16   1 59.2286 12.0345   6
   3  16   1 87.2665 15.4001   9
   3  16   1 69.9128 8.62113   1
   3  16   1 74.5476 9.31009   3
   3  16   1 67.4660 14.0910   7
   3  16   1 54.2637 12.0675   5
  -3  16  -1 47.1091 12.1500   7
  -3  16  -1 71.7365 11.2363   1
  -3  16  -1 50.3207 11.1905   3
   4 -16   1 41.3044 10.7746   6
   4  16   1 39.2398 7.59690   1
  -4  16  -1 45.3597 11.9842   7
   4  16   1 22.4309 10.7240   9
  -4  16  -1 51.3657 12.1308   1
   4  16   1 37.6373 11.2336   5
   4  16   1 32.3091 12.6383   7
  -4  16  -1 34.7237 11.8707   3
   5 -16   1 126.555 16.6885   6
   5  16   1 104.473 16.3079   5
   5  16   1 117.223 11.3774   1
   5  16   1 126.331 16.2680   7
  -5  16  -1 131.965 16.9237   7
  -5  16  -1 94.0970 15.6288   1
  -5  16  -1 95.3678 16.0001   3
   5  16   1 126.733 17.5958   9
   6 -16   1 86.3763 15.6697   6
   6  16   1 65.8485 14.3466   7
  -6  16  -1 54.2494 15.6687   3
  -6  16  -1 45.8838 14.4955   1
  -6  16  -1 58.3425 14.1104   7
   6  16   1 52.2097 13.7539   5
   6  16   1 52.9225 15.5687   9
   6  16   1 55.3009 10.0880   1
   7 -16   1 66.5289 16.7615   6
   7  16   1 65.7639 14.6928   7
   7  16   1 49.1097 15.4669   9
   7  16   1 56.4200 16.3153   5
   7  16   1 42.3433 10.4596   1
  -7  16  -1 43.5669 16.2460   1
  -7  16  -1 31.6367 15.0498   3
   8 -16   1 10.4030 15.2123   6
  -8  16  -1 15.1950 16.2320   1
   8  16   1 32.5710 17.4213   5
  -8  16  -1 30.8862 16.5686   3
   8  16   1 18.9372 10.9197   1
   8  16   1 14.0376 14.6663   9
   8 -17  -1 18.9959 15.7239   6
  -8  17   1 8.32177 16.6675   1
   8  17  -1 25.9895 16.1745   5
   8  17  -1 11.5919 9.12058   1
  -8  17   1 26.0156 18.2213   3
   8  17  -1 8.23486 16.8671   9
   7 -17  -1 87.0965 18.3854   6
  -7  17   1 82.6780 19.2197   1
  -7  17   1 107.648 19.8480   3
   7  17  -1 112.229 18.1341   7
   7  17  -1 80.2915 18.8486   5
   7  17  -1 65.5379 17.7677   9
   7  17  -1 85.5090 10.4945   1
   6 -17  -1 39.0880 14.2384   6
   6  17  -1 38.1908 13.6298   9
   6  17  -1 52.9419 14.5425   7
   6  17  -1 80.6390 17.7756   5
   6  17  -1 50.8137 7.85251   1
  -6  17   1 34.9215 13.9204   3
  -6  17   1 67.0731 15.3629   7
  -6  17   1 52.2994 15.7227   1
   5 -17  -1 169.074 19.1913   6
   5  17  -1 153.094 10.4016   1
  -5  17   1 148.189 17.9262   1
   5  17  -1 132.447 17.6251   7
  -5  17   1 152.188 19.0561   3
   5  17  -1 171.537 19.8279   5
   5  17  -1 111.357 18.4105   9
  -5  17   1 159.504 18.1909   7
   4 -17  -1 315.932 25.0563   6
   4  17  -1 320.038 24.9350   7
   4  17  -1 357.789 28.1827   9
  -4  17   1 343.506 24.2988   7
   4  17  -1 419.410 26.1362   5
  -4  17   1 322.249 24.0166   1
  -4  17   1 359.620 24.9463   3
   4  17  -1 363.962 16.1728   1
   3 -17  -1 532.239 31.1923   6
  -3  17   1 511.380 28.8023   3
   3  17  -1 482.898 21.1126   1
   3  17  -1 466.099 29.1069   5
  -3  17   1 538.276 28.9693   1
  -3  17   1 559.307 30.6103   7
   3  17  -1 507.879 32.9975   9
   3  17  -1 498.725 27.6358   3
   3  17  -1 602.065 32.4637   7
   2 -17  -1 478.873 28.8591   6
  -2  17   1 476.204 26.3060   3
  -2  17   1 514.447 24.8314   5
   2  17  -1 455.645 28.5856   7
   2  17  -1 503.125 27.9569   5
   2  17  -1 486.347 20.1919   1
   2  17  -1 468.098 25.6817   3
  -2  17   1 433.753 28.0350   7
  -2  17   1 451.133 24.7388   1
   1 -17  -1 11.4214 7.87999   6
  -1 -17   1 4.64553 8.21010   6
   1  17  -1 -3.3825 11.5218   7
  -1  17   1 8.37514 7.65309   3
  -1  17   1 3.60374 6.95096   1
  -1  17   1 6.97939 11.6652   7
   1  17  -1 -0.6352 7.39203   5
   1  17  -1 4.52856 5.21702   1
   1  17  -1 5.72161 5.99901   3
  -1  17   1 1.39276 6.87995   5
   0 -17  -1 182.044 17.4502   6
   0 -17   1 235.872 19.0881   6
   0  17   1 199.038 15.1676   3
   0  17  -1 187.241 12.9832   1
   0  17  -1 200.383 19.8879   7
   0  17  -1 188.429 15.5499   3
   0  17  -1 182.356 16.0861   5
   0  17   1 194.378 14.0813   1
   0  17   1 195.482 16.2141   5
   0  17   1 222.927 20.5757   7
   1 -17   1 85.6593 13.5710   6
  -1  17  -1 59.1287 9.04415   1
   1  17   1 78.8254 12.4784   5
   1  17   1 77.2110 8.95605   1
   1  17   1 79.8547 9.73544   3
   1  17   1 88.3542 14.3849   7
  -1  17  -1 79.2618 11.0108   3
  -1  17  -1 72.6353 15.2830   7
  -1  17  -1 47.2843 9.63558   5
   2 -17   1 18.9950 10.0515   6
  -2  17  -1 3.88069 7.51044   1
   2  17   1 18.5593 7.09215   3
   2  17   1 16.0885 9.11550   5
   2  17   1 22.5756 6.81594   1
  -2  17  -1 25.5518 8.86406   3
  -2  17  -1 25.7804 11.9742   7
  -2  17  -1 10.1023 7.34062   5
   2  17   1 36.1626 12.5120   7
   3 -17   1 244.865 21.2578   6
  -3  17  -1 260.424 21.8635   7
  -3  17  -1 270.422 18.4617   1
   3  17   1 251.914 20.2867   5
   3  17   1 248.738 15.8771   3
  -3  17  -1 243.081 19.5076   3
   3  17   1 218.562 20.8489   7
   3  17   1 237.508 14.7169   1
   3  17   1 254.786 23.0079   9
   4 -17   1 503.596 30.7638   6
   4  17   1 473.361 22.1085   1
  -4  17  -1 428.067 28.4059   7
   4  17   1 475.838 29.0189   5
  -4  17  -1 474.959 28.9681   3
   4  17   1 424.350 28.1816   7
   4  17   1 413.759 30.6559   9
  -4  17  -1 439.952 26.7687   1
   5 -17   1 263.417 23.6104   6
   5  17   1 280.360 24.1286   5
   5  17   1 280.001 22.6764   7
  -5  17  -1 249.859 22.3107   1
   5  17   1 265.566 25.0432   9
  -5  17  -1 257.750 22.0613   7
  -5  17  -1 273.941 23.0697   3
   5  17   1 260.802 16.7860   1
   6 -17   1 54.9001 15.5529   6
  -6  17  -1 58.6180 15.5525   1
   6  17   1 85.6479 15.9046   7
  -6  17  -1 39.7655 16.0110   3
   6  17   1 56.9758 10.1201   1
  -6  17  -1 47.0160 14.6098   7
   6  17   1 57.6084 15.9143   5
   6  17   1 45.5418 14.1474   9
   7 -17   1 110.355 19.5373   6
   7  17   1 79.3035 19.2024   9
  -7  17  -1 105.761 19.1148   3
  -7  17  -1 116.104 20.3404   1
   7  17   1 77.7571 12.3657   1
   7  17   1 91.3341 19.3158   5
   7  17   1 84.8681 17.5997   7
   7 -18  -1 128.127 21.0959   6
  -7  18   1 94.9656 20.9014   1
   7  18  -1 102.645 19.4318   5
   7  18  -1 106.545 10.9182   1
  -7  18   1 140.886 22.8075   3
   7  18  -1 112.078 22.1769   9
   6 -18  -1 320.165 28.0337   6
  -6  18   1 356.010 28.9868   1
  -6  18   1 358.337 27.0419   7
  -6  18   1 363.106 29.0927   3
   6  18  -1 357.953 30.2409   9
   6  18  -1 336.273 17.2373   1
   6  18  -1 351.898 27.1176   7
   6  18  -1 347.819 29.1373   5
   5 -18  -1 124.068 18.4350   6
   5  18  -1 182.555 20.2178   7
  -5  18   1 131.583 17.7120   3
   5  18  -1 187.039 22.9042   9
   5  18  -1 158.779 20.7564   5
   5  18  -1 150.629 10.0891   1
  -5  18   1 127.134 18.4734   1
  -5  18   1 101.548 17.9460   7
   4 -18  -1 42.8116 12.9103   6
  -4  18   1 26.5142 11.9026   3
   4  18  -1 34.4885 13.5807   5
  -4  18   1 33.2199 14.8379   7
   4  18  -1 30.2402 5.85390   1
  -4  18   1 9.48771 11.2604   1
   4  18  -1 25.7458 12.4620   9
   4  18  -1 31.0644 12.9996   7
   3 -18  -1 13.4014 10.6577   6
   3  18  -1 1.88896 4.59757   1
  -3  18   1 10.8758 10.5905   3
  -3  18   1 -0.9531 8.58319   1
  -3  18   1 3.01591 11.4407   7
   3  18  -1 5.32225 12.6211   7
   3  18  -1 15.2744 10.1600   5
   3  18  -1 1.97288 7.18549   3
   3  18  -1 4.74886 12.0293   9
   2 -18  -1 98.9481 14.8722   6
   2  18  -1 59.6851 13.0334   5
  -2  18   1 70.5429 11.4741   1
   2  18  -1 89.3405 15.5317   7
  -2  18   1 76.4317 11.3385   5
  -2  18   1 93.6788 17.1382   7
   2  18  -1 78.4916 11.3341   3
  -2  18   1 109.892 13.3721   3
   2  18  -1 89.3590 8.13495   1
  -1 -18   1 763.297 39.1513   6
   1 -18  -1 779.754 40.2538   6
  -1  18   1 746.519 39.7409   7
  -1  18   1 775.809 34.7290   1
  -1  18   1 830.924 36.6113   3
   1  18  -1 774.464 31.4291   1
   1  18  -1 761.694 37.3533   5
   1  18  -1 792.711 40.4726   7
   1  18  -1 831.665 36.9599   3
  -1  18   1 829.126 35.8258   5
   0 -18   1 365.293 25.5697   6
   0 -18  -1 439.147 27.4975   6
   0  18  -1 400.010 23.5266   3
   0  18  -1 409.137 25.1921   5
   0  18  -1 430.986 28.1664   7
   0  18  -1 417.453 19.9831   1
   0  18   1 406.126 22.9128   3
   0  18   1 409.253 27.9998   7
   0  18   1 432.792 24.9664   5
   0  18   1 403.932 21.1990   1
   1 -18   1 867.740 41.6991   6
  -1 -18  -1 853.684 41.4363   6
  -1  18  -1 680.168 37.1843   5
  -1  18  -1 822.634 41.0230   7
   1  18   1 881.857 39.6400   5
   1  18   1 836.481 34.0376   1
   1  18   1 805.569 40.9892   7
   1  18   1 820.667 36.4351   3
  -1  18  -1 796.586 38.0063   3
  -1  18  -1 858.039 34.8907   1
   2 -18   1 979.829 47.2228   6
   2  18   1 999.530 44.8459   5
  -2  18  -1 994.134 43.2629   5
  -2  18  -1 965.125 41.4660   1
   2  18   1 1012.12 39.5244   1
   2  18   1 1025.57 47.5887   7
  -2  18  -1 956.963 45.6760   7
  -2  18  -1 966.026 44.4090   3
   2  18   1 985.054 41.9077   3
   3 -18   1 403.811 27.2899   6
  -3  18  -1 391.627 27.0899   7
   3  18   1 376.791 27.0894   7
  -3  18  -1 320.655 21.8692   1
   3  18   1 350.100 18.5505   1
   3  18   1 375.579 28.6241   9
  -3  18  -1 346.101 24.0539   3
   3  18   1 320.447 25.1119   5
   4 -18   1 24.6997 10.9388   6
  -4  18  -1 39.8955 12.3161   3
   4  18   1 31.9810 7.76412   1
   4  18   1 28.4091 13.7431   7
  -4  18  -1 36.7411 14.9363   7
   4  18   1 35.8001 13.4473   5
  -4  18  -1 21.7985 11.1639   1
   4  18   1 16.9674 12.2208   9
   5 -18   1 -0.4100 11.3547   6
  -5  18  -1 2.92941 11.4776   3
   5  18   1 14.5858 13.6662   7
  -5  18  -1 -3.7167 12.3069   1
   5  18   1 13.7104 12.0487   5
   5  18   1 5.93974 13.4218   9
  -5  18  -1 12.2147 14.1971   7
   5  18   1 1.36193 6.85904   1
   6 -18   1 12.6636 14.0136   6
   6  18   1 25.0226 8.75377   1
   6  18   1 20.8033 13.3613   9
  -6  18  -1 17.8922 14.3437   7
  -6  18  -1 29.0609 15.5240   3
   6  18   1 30.7133 14.6304   7
   6  18   1 26.8434 15.9609   5
  -6  18  -1 32.4868 15.1533   1
   7 -18   1 31.7035 16.7860   6
  -7  18  -1 19.5067 17.4214   3
  -7  18  -1 40.0068 17.0340   1
   7  18   1 38.0104 18.2197   9
   7  18   1 47.3849 11.1150   1
   7  18   1 23.4849 15.5132   5
   6 -19  -1 -1.7658 12.5483   6
   6  19  -1 2.51807 14.5755   7
  -6  19   1 2.18258 15.0771   3
  -6  19   1 0.51482 15.2606   7
  -6  19   1 -3.7965 15.3919   1
   6  19  -1 -7.2455 14.1556   5
   6  19  -1 12.0495 14.4871   9
   5 -19  -1 1.25104 11.8464   6
   5  19  -1 0.19810 15.4889   9
   5  19  -1 -3.2142 13.4126   5
  -5  19   1 -5.9241 13.6284   3
  -5  19   1 10.5966 14.9395   7
  -5  19   1 3.13302 12.8682   1
   5  19  -1 12.4285 15.3205   7
   4 -19  -1 72.9514 15.6289   6
   4  19  -1 66.0100 15.2193   5
  -4  19   1 64.2039 15.1045   1
   4  19  -1 92.3909 17.3937   7
   4  19  -1 94.5114 19.6290   9
  -4  19   1 57.0445 14.3335   3
  -4  19   1 86.0633 18.1975   7
   3 -19  -1 174.653 18.9379   6
   3  19  -1 161.288 18.9143   5
  -3  19   1 153.831 17.0505   3
  -3  19   1 140.823 20.1677   7
   3  19  -1 212.643 22.0537   7
   3  19  -1 169.784 16.4315   3
  -3  19   1 158.275 16.5709   1
   3  19  -1 174.657 10.5540   1
   2 -19  -1 25.7398 11.3708   6
  -2 -19   1 52.2494 13.3962   6
   2  19  -1 76.5329 17.4006   7
   2  19  -1 35.7079 9.75156   3
   2  19  -1 53.5785 7.37197   1
  -2  19   1 31.8691 10.1688   1
  -2  19   1 40.2872 11.0682   3
  -2  19   1 54.7359 14.8541   7
  -2  19   1 37.2515 10.5327   5
   2  19  -1 56.3955 13.2352   5
   1 -19  -1 -2.1005 9.14740   6
  -1 -19   1 -5.1084 8.48465   6
  -1  19   1 -1.3604 8.09864   5
   1  19  -1 -0.3250 5.95480   1
  -1  19   1 3.75375 8.49982   1
   1  19  -1 -2.8904 13.5930   7
  -1  19   1 0.04147 7.28807   3
   1  19  -1 1.54257 9.21963   5
   1  19  -1 5.55260 7.81430   3
  -1  19   1 -1.6189 11.2565   7
   0 -19  -1 62.8620 13.6318   6
   0 -19   1 56.7544 13.1250   6
   0  19   1 55.8110 14.8057   7
   0  19  -1 41.2194 10.2335   3
   0  19  -1 41.1456 8.40118   1
   0  19   1 58.1713 10.6977   3
   0  19  -1 81.3031 16.4445   7
   0  19   1 87.5367 13.6038   5
   0  19   1 53.9606 9.66353   1
   0  19  -1 75.4869 12.6623   5
   1 -19   1 0.63133 10.4560   6
  -1 -19  -1 13.8175 10.0564   6
  -1  19  -1 4.32584 8.35023   5
   1  19   1 3.18014 6.57151   1
   1  19   1 18.1131 13.2823   7
  -1  19  -1 2.29002 12.2506   7
   1  19   1 4.37132 7.16547   3
  -1  19  -1 0.40419 7.64105   3
   1  19   1 7.41166 9.69724   5
  -1  19  -1 3.34235 7.83106   1
   2 -19   1 153.613 18.0708   6
   2  19   1 138.823 11.4861   1
   2  19   1 148.380 20.8650   7
  -2  19  -1 112.899 13.5790   1
  -2  19  -1 131.082 18.6445   7
   2  19   1 126.640 15.8912   5
  -2  19  -1 88.1356 13.3681   5
  -2  19  -1 138.543 16.3850   3
   2  19   1 123.830 13.1817   3
   3 -19   1 55.9575 13.1661   6
  -3  19  -1 31.6696 15.7888   7
   3  19   1 48.4152 14.7687   7
  -3  19  -1 54.5137 12.3833   3
   3  19   1 39.9675 14.6110   5
  -3  19  -1 33.0696 11.1357   1
   3  19   1 43.5576 8.53067   1
   4 -19   1 3.13215 10.3224   6
  -4  19  -1 6.73263 12.3805   3
   4  19   1 6.42865 14.6141   7
  -4  19  -1 2.62594 12.5422   7
   4  19   1 -2.9476 12.9402   5
   4  19   1 3.31717 13.0378   9
   4  19   1 6.52446 6.85751   1
  -4  19  -1 4.91673 11.8487   1
   5 -19   1 41.7429 14.5616   6
   5  19   1 34.6658 16.4423   7
  -5  19  -1 6.09915 12.7050   1
  -5  19  -1 39.7485 14.2940   3
   5  19   1 44.6297 9.09776   1
   5  19   1 29.6143 16.8672   9
  -5  19  -1 27.1666 16.2999   7
   5  19   1 40.7060 16.5690   5
   6 -19   1 1.35981 14.2565   6
   6  19   1 -1.1966 13.3891   5
   6  19   1 -2.8965 7.68058   1
   6  19   1 -6.6690 13.2021   9
  -6  19  -1 -3.5738 13.5454   3
   6  19   1 -3.7661 14.7830   7
  -6  19  -1 5.53384 13.8856   1
  -6  19  -1 -4.9945 15.0183   7
   6 -20  -1 41.4197 17.0955   6
  -6  20   1 47.7548 18.3890   7
   6  20  -1 55.5896 21.0028   9
   6  20  -1 33.5968 16.3764   5
  -6  20   1 41.2221 17.0835   3
  -6  20   1 55.9319 18.2079   1
   6  20  -1 63.5134 18.5770   7
   5 -20  -1 5.03663 12.6225   6
  -5  20   1 -2.2982 13.0064   3
  -5  20   1 2.21349 15.7003   7
   5  20  -1 3.61994 13.8204   9
  -5  20   1 11.3531 13.5199   1
   5  20  -1 13.6371 15.1729   7
   5  20  -1 5.09541 13.7300   5
   4 -20  -1 3.83661 10.9572   6
  -4  20   1 -3.3882 12.0040   1
   4  20  -1 -3.4562 15.3197   7
   4  20  -1 -2.3948 13.2849   9
  -4  20   1 -0.2560 11.7618   3
   4  20  -1 -1.8118 11.7919   5
  -4  20   1 2.65320 13.8576   7
   3 -20  -1 66.0175 14.7704   6
  -3  20   1 61.4473 13.2856   1
   3  20  -1 57.8849 7.26533   1
   3  20  -1 54.8680 14.3595   5
   3  20  -1 61.0889 16.0756   7
  -3  20   1 39.3910 13.6533   3
  -3  20   1 58.0615 18.2271   7
  -2 -20   1 15.4657 10.9764   6
   2 -20  -1 7.65379 10.1293   6
   2  20  -1 13.9224 6.38565   1
  -2  20   1 21.4251 10.6091   5
  -2  20   1 9.65776 9.42872   1
   2  20  -1 5.56623 8.56742   3
  -2  20   1 5.26862 15.5121   7
   2  20  -1 -0.6572 13.9438   7
  -2  20   1 15.7950 9.98781   3
   2  20  -1 12.7011 11.8577   5
   1 -20  -1 163.519 19.4786   6
  -1 -20   1 163.803 18.2172   6
  -1  20   1 156.888 16.7032   5
  -1  20   1 145.659 20.5038   7
  -1  20   1 137.312 15.3838   3
   1  20  -1 133.086 21.0831   7
   1  20  -1 138.005 15.3402   3
   1  20  -1 129.160 11.4073   1
   1  20  -1 139.216 17.2018   5
  -1  20   1 159.402 15.0450   1
   0 -20   1 115.653 16.5530   6
   0 -20  -1 106.956 15.9290   6
   0  20  -1 117.076 18.8036   7
   0  20   1 156.299 20.5757   7
   0  20   1 100.834 12.1951   1
   0  20  -1 137.093 14.9532   3
   0  20  -1 121.780 12.1779   1
   0  20   1 94.9612 14.9755   5
   0  20  -1 113.938 16.5202   5
   0  20   1 125.760 14.2971   3
   1 -20   1 319.236 25.0628   6
  -1 -20  -1 281.577 24.0330   6
  -1  20  -1 275.810 20.9765   3
   1  20   1 302.618 25.4943   7
   1  20   1 334.578 18.5567   1
  -1  20  -1 268.348 18.6757   1
  -1  20  -1 299.404 26.8071   7
  -1  20  -1 271.566 21.2911   5
   1  20   1 276.621 19.7408   3
   1  20   1 304.075 23.0550   5
   2 -20   1 78.7310 15.5007   6
  -2  20  -1 61.2905 12.6401   5
  -2  20  -1 78.9418 13.7014   3
  -2  20  -1 70.6290 12.5174   1
   2  20   1 73.9211 15.4932   5
   2  20   1 77.0693 17.6469   7
   2  20   1 55.1505 9.43668   1
  -2  20  -1 62.2052 17.8524   7
   3 -20   1 335.851 27.2948   6
   3  20   1 326.118 25.9115   5
   3  20   1 296.800 17.8341   1
  -3  20  -1 336.284 24.7025   3
   3  20   1 312.486 27.1336   7
  -3  20  -1 322.338 27.3057   7
  -3  20  -1 328.448 22.6015   1
   4 -20   1 161.015 20.2795   6
  -4  20  -1 218.469 24.4010   7
   4  20   1 219.346 22.7516   7
   4  20   1 198.418 14.2172   1
  -4  20  -1 169.946 21.1744   3
  -4  20  -1 177.603 19.6793   1
   4  20   1 190.674 24.8388   9
   4  20   1 122.381 19.2960   5
   5 -20   1 175.243 22.4712   6
   5  20   1 123.326 20.7826   5
  -5  20  -1 153.183 22.0463   7
   5  20   1 144.593 21.7911   7
  -5  20  -1 118.309 19.4090   1
  -5  20  -1 177.657 21.0610   3
   5  20   1 147.878 13.0000   1
   5  20   1 115.023 21.3264   9
   6 -20   1 14.3972 14.6404   6
   6  20   1 11.4533 18.6754   9
  -6  20  -1 15.0084 15.8483   1
  -6  20  -1 18.5645 17.6625   7
  -6  20  -1 13.8739 15.2275   3
   6  20   1 25.0217 17.7871   7
   6  20   1 25.2021 18.8495   5
   6  20   1 17.0470 8.87227   1
   5 -21  -1 11.9705 14.9173   6
   5  21  -1 1.71472 18.3162   9
   5  21  -1 26.2379 15.6307   5
  -5  21   1 4.51424 14.3094   3
  -5  21   1 2.38734 17.7598   7
   5  21  -1 17.9913 17.4486   7
  -5  21   1 26.5573 15.5518   1
   4 -21  -1 139.664 21.1584   6
   4  21  -1 128.907 19.8871   5
   4  21  -1 123.618 22.1286   7
  -4  21   1 108.947 18.4972   3
  -4  21   1 152.966 22.1771   7
  -4  21   1 149.860 19.7405   1
   3 -21  -1 122.748 19.1628   6
  -3 -21   1 129.899 19.9549   6
   3  21  -1 102.575 19.0460   5
   3  21  -1 104.298 19.4329   7
  -3  21   1 120.608 20.4818   7
  -3  21   1 121.468 17.2114   1
  -3  21   1 132.542 17.3077   3
  -2 -21   1 163.759 20.1108   6
   2 -21  -1 193.921 22.1222   6
  -2  21   1 177.837 22.8902   7
   2  21  -1 190.631 23.5459   7
  -2  21   1 145.822 17.9300   3
   2  21  -1 161.998 11.6416   1
   2  21  -1 201.560 21.6518   5
  -2  21   1 157.631 17.0653   1
  -2  21   1 113.593 16.1933   5
   1 -21  -1 28.4698 12.7251   6
  -1 -21   1 30.8392 14.0939   6
  -1  21   1 34.8540 12.6528   5
  -1  21   1 42.5134 11.9016   3
   1  21  -1 30.7491 8.32392   1
  -1  21   1 42.7752 11.3714   1
  -1  21   1 33.6477 17.1993   7
   1  21  -1 36.7604 11.3240   3
   1  21  -1 33.8486 18.0464   7
   1  21  -1 9.24471 13.1810   5
   0 -21  -1 154.874 20.2195   6
   0 -21   1 168.953 20.1553   6
   0  21   1 184.629 16.1090   1
   0  21  -1 197.826 24.2327   7
   0  21   1 171.183 24.3098   7
   0  21   1 221.061 20.1514   5
   0  21  -1 212.374 15.1953   1
   0  21  -1 169.984 19.3454   5
   0  21   1 198.868 17.7012   3
   0  21  -1 164.429 17.3656   3
   1 -21   1 -1.5406 10.0884   6
  -1 -21  -1 2.27372 10.6099   6
  -1  21  -1 -2.9410 8.71735   3
   1  21   1 -8.9635 16.0796   7
  -1  21  -1 -2.0766 8.70524   1
  -1  21  -1 3.93522 10.2734   5
   1  21   1 2.14341 12.0556   5
  -1  21  -1 -4.0336 14.5523   7
   1  21   1 1.10813 7.90114   1
  -2 -21  -1 11.7915 11.9281   6
   2 -21   1 6.76049 13.3634   6
   2  21   1 21.2188 12.3156   5
   2  21   1 14.9679 15.2204   7
  -2  21  -1 11.3708 10.4509   1
   2  21   1 9.43969 7.73212   1
  -2  21  -1 9.69994 14.9782   7
  -2  21  -1 13.1439 10.8051   3
   3 -21   1 54.3904 16.0514   6
  -3  21  -1 37.2162 12.8763   1
   3  21   1 41.1916 16.5247   5
   3  21   1 53.0611 17.3369   7
  -3  21  -1 16.2484 15.9080   7
   3  21   1 55.2339 9.38089   1
  -3  21  -1 64.2145 15.2103   3
   4 -21   1 22.4078 15.3648   6
  -4  21  -1 23.7803 14.3481   1
   4  21   1 31.1162 18.3353   7
   4  21   1 40.5032 17.7268   5
  -4  21  -1 46.1250 16.6212   3
   4  21   1 37.8970 9.12263   1
  -4  21  -1 53.9066 18.5253   7
   5 -21   1 268.180 28.3414   6
  -5  21  -1 297.168 26.1957   3
  -5  21  -1 226.856 24.2309   1
   5  21   1 247.316 26.4003   7
   5  21   1 242.658 16.3307   1
   5  21   1 292.816 31.6847   9
  -5  21  -1 239.582 27.1207   7
   5  21   1 259.687 27.2417   5
   4 -22  -1 -3.4448 13.7450   6
  -4  22   1 11.0629 13.8489   3
   4  22  -1 -1.3205 14.2784   5
  -4  22   1 -2.8299 14.6786   1
  -4  22   1 -1.3315 18.8921   7
   4  22  -1 -5.0595 16.7419   7
  -3 -22   1 6.36402 14.6145   6
   3 -22  -1 6.83146 12.8237   6
   3  22  -1 3.97952 14.5048   5
   3  22  -1 11.3866 16.1003   7
  -3  22   1 5.45349 12.6870   1
  -3  22   1 1.83493 12.9265   3
  -3  22   1 8.62366 18.8369   7
   2 -22  -1 -3.7095 12.2679   6
  -2 -22   1 1.01403 11.7507   6
  -2  22   1 -3.1391 10.8690   1
  -2  22   1 -5.2829 10.2960   5
  -2  22   1 12.0983 17.3240   7
   2  22  -1 6.00645 14.9731   5
   2  22  -1 -7.1670 14.9378   7
  -2  22   1 -7.5259 11.3454   3
   2  22  -1 -0.4607 6.58637   1
   1 -22  -1 -2.0268 11.1956   6
  -1 -22   1 3.00648 12.3543   6
   1  22  -1 9.78559 9.99457   3
  -1  22   1 3.78198 10.6747   5
  -1  22   1 5.28669 15.2684   7
   1  22  -1 11.1755 17.2017   7
   1  22  -1 14.3482 8.06482   1
  -1  22   1 11.3775 10.8251   3
   1  22  -1 11.9761 13.2846   5
  -1  22   1 11.7947 10.7525   1
   0 -22  -1 29.5198 13.0247   6
   0 -22   1 19.7365 13.3233   6
   0  22   1 14.6817 10.0195   1
   0  22  -1 21.1641 11.4243   3
   0  22   1 6.30646 15.5291   7
   0  22  -1 22.7511 19.0476   7
   0  22   1 29.9438 12.9371   5
   0  22  -1 35.3616 14.2217   5
   0  22  -1 21.2118 9.21783   1
   0  22   1 21.7360 11.4999   3
   1 -22   1 4.29808 12.2890   6
  -1 -22  -1 3.03664 11.5095   6
   1  22   1 2.32930 11.7101   5
  -1  22  -1 3.84218 10.9353   5
   1  22   1 3.27427 8.79283   1
  -1  22  -1 4.43893 11.6153   3
  -1  22  -1 4.82582 9.89365   1
   1  22   1 -3.6115 15.9812   7
  -1  22  -1 12.9201 17.9596   7
  -2 -22  -1 -2.7989 14.0863   6
   2 -22   1 0.76888 12.1167   6
  -2  22  -1 -1.6669 15.9077   7
   2  22   1 -1.4871 13.2043   5
   2  22   1 -1.2713 17.8064   7
  -2  22  -1 5.59568 12.6291   3
  -2  22  -1 4.56280 11.0434   1
   2  22   1 0.76083 8.13147   1
   3 -22   1 4.44319 13.6674   6
   3  22   1 14.1187 13.8107   5
  -3  22  -1 4.37551 12.3732   1
   3  22   1 -0.1136 18.4321   7
   3  22   1 1.81458 7.86515   1
  -3  22  -1 1.32435 15.8842   7
  -3  22  -1 13.8047 14.4339   3
   4 -22   1 13.7596 14.2796   6
  -4  22  -1 8.05708 15.9390   3
   4  22   1 5.44989 7.75275   1
   4  22   1 10.2696 17.3284   7
  -4  22  -1 -5.1009 12.7794   1
  -4  22  -1 19.5333 17.8692   7
   4  22   1 6.67548 14.7775   5
   3 -23  -1 43.4067 17.6511   6
  -3 -23   1 33.7428 15.7697   6
   3  23  -1 10.6145 16.1569   5
  -3  23   1 22.5668 15.3854   3
  -3  23   1 34.0325 14.9602   1
   3  23  -1 27.9925 18.6589   7
  -3  23   1 39.8428 19.9493   7
   2 -23  -1 60.6096 17.0418   6
  -2 -23   1 79.3569 17.8399   6
  -2  23   1 60.3840 14.8790   5
   2  23  -1 64.4181 8.88454   1
  -2  23   1 77.3138 15.9123   3
   2  23  -1 49.3974 18.2548   5
  -2  23   1 63.1746 21.8474   7
   2  23  -1 100.975 21.7397   7
  -2  23   1 63.8308 15.1152   1
  -1 -23   1 130.652 20.3702   6
   1 -23  -1 97.2597 18.4959   6
  -1  23   1 134.899 25.6769   7
   1  23  -1 121.065 19.7459   5
   1  23  -1 141.228 12.8586   1
   1  23  -1 170.396 24.2762   7
  -1  23   1 128.387 16.6798   1
  -1  23   1 148.747 18.8016   3
  -1  23   1 184.548 19.9497   5
   0 -23   1 6.39988 15.1489   6
   0 -23  -1 1.35416 14.5508   6
   0  23   1 7.88932 10.1785   1
   0  23   1 10.1521 12.9217   5
   0  23  -1 9.69664 9.55408   1
   0  23  -1 4.80093 10.7575   3
   0  23   1 13.4626 18.1355   7
   0  23  -1 13.0258 18.5754   7
   0  23  -1 5.61917 12.5778   5
   1 -23   1 8.24986 14.7043   6
  -1 -23  -1 2.74452 12.8524   6
   1  23   1 10.8333 9.65827   1
  -1  23  -1 0.50913 19.7733   7
   1  23   1 -2.3417 16.2822   7
   1  23   1 -0.3233 12.8740   5
  -1  23  -1 -0.4219 11.1273   3
  -1  23  -1 0.14656 10.0116   1
  -1  23  -1 -2.4548 12.0575   5
  -2 -23  -1 -2.8538 12.9772   6
   2 -23   1 18.6811 15.8412   6
  -2  23  -1 9.89164 19.2302   7
   2  23   1 24.5397 18.3003   7
   2  23   1 17.9898 9.59065   1
  -2  23  -1 26.2822 12.5679   1
   2  23   1 25.4419 17.0003   5
  -2  23  -1 21.0438 14.3556   3
  -3 -23  -1 18.8661 16.1588   6
   3 -23   1 16.2046 16.1376   6
   3  23   1 22.9477 9.25197   1
  -3  23  -1 11.8505 18.4282   7
   3  23   1 4.77316 18.2978   7
  -3  23  -1 18.4273 14.0742   1
  -3  23  -1 1.58826 15.0874   3
   3  23   1 12.1237 17.5766   5
  11   0  -2 101.848 18.3307   2
  11   0  -2 116.483 21.9107   9
  11   0  -2 113.541 21.8187   1
  11   0  -2 111.183 17.9746   6
  10   0  -2 13.6298 14.2802   9
  10   0  -2 3.62707 12.0743   1
  10   0  -2 8.72868 11.9999   2
  10   0  -2 11.0278 11.0728   6
  -9   0   2 21.2618 8.49797   4
   9   0  -2 22.6733 9.85493   6
   9   0  -2 7.06099 9.94255   2
   9   0  -2 18.2270 11.8930   1
   9   0  -2 6.97393 11.6793   9
  -8   0   2 525.086 24.4441   4
   8   0  -2 462.212 26.5620   6
  -8   0   2 488.750 28.5488   1
   8   0  -2 485.759 29.9072   1
   8   0  -2 524.954 23.2462   5
   8   0  -2 485.758 27.6642   2
   8   0  -2 500.186 30.1221   9
   7   0  -2 576.968 25.1354   5
  -7   0   2 584.191 26.6901   4
  -7   0   2 625.688 30.5684   1
   7   0  -2 624.179 29.0630   6
   7   0  -2 638.346 31.8418   9
   7   0  -2 619.522 29.9750   2
   7   0  -2 561.752 30.5387   1
   6   0  -2 1618.86 64.1604   1
   6   0  -2 1557.32 62.4560   2
   6   0  -2 1660.23 64.8028   9
   6   0  -2 1719.42 62.5441   6
  -6   0   2 1737.53 60.8381   4
   6   0  -2 1661.44 59.0251   5
  -6   0   2 1723.16 64.2621   1
   6   0  -2 1639.89 62.9805   1
   5   0  -2 950.016 33.4444   5
  -5   0   2 920.334 37.2930   1
   5   0  -2 914.847 35.8530   6
   5   0  -2 872.701 37.6822   9
  -5   0   2 933.605 34.9980   4
   5   0  -2 850.153 37.5196   1
   5   0  -2 892.340 36.8332   2
   5   0  -2 892.294 36.9152   1
   4   0  -2 615.570 25.5989   1
  -4   0   2 624.254 24.6257   6
  -4   0   2 614.144 26.0280   1
  -4   0   2 629.798 24.8876   4
   4   0  -2 608.612 24.8189   6
   4   0  -2 617.923 23.1401   5
   4   0  -2 633.521 26.6887   1
   4   0  -2 610.139 26.6394   9
   4   0  -2 644.973 26.1726   2
   4   0  -2 568.155 24.3264   4
   3   0  -2 1502.68 53.0290   6
  -3   0   2 1539.65 54.5536   9
  -3   0   2 1550.75 54.3644   1
   3   0  -2 1559.17 54.8571   1
   3   0  -2 1516.34 52.2130   5
  -3   0   2 1577.76 53.4682   4
  -3   0   2 1473.50 54.2479   1
   3   0  -2 1549.84 54.5015   2
   3   0  -2 1493.91 53.7454   1
   3   0  -2 1494.67 54.7951   9
  -3   0   2 1538.11 52.2723   6
  -3   0   2 1501.14 54.7770   8
   3   0  -2 1452.92 53.0493   4
   2   0  -2 19.0035 2.36146   6
  -2   0   2 19.7544 3.13919   1
   2   0  -2 20.2500 3.30474   9
  -2   0   2 19.6432 2.39797   6
   2   0  -2 25.9548 3.59894   2
   2   0  -2 19.4335 3.11233   1
   2   0  -2 14.6189 2.84587   4
   2   0  -2 15.8680 1.87935   5
  -2   0   2 19.1481 3.23902   4
  -2   0   2 24.3855 3.76788   8
  -2   0   2 20.7941 3.23084   9
  -2   0   2 19.1291 3.37847   1
   2   0  -2 15.0709 3.17401   1
  -1   0   2 2994.67 100.786   1
  -1   0   2 3025.59 100.287   9
   1   0  -2 2976.31 101.200   8
   1   0  -2 2949.16 100.747   2
   1   0  -2 2962.21 99.6989   5
  -1   0   2 3006.20 99.7216   5
  -1   0   2 3064.00 100.664   1
   1   0  -2 2973.03 100.827   1
   1   0  -2 2923.29 100.883   4
   1   0  -2 2935.11 100.237   9
  -1   0   2 3003.69 100.986   4
  -1   0   2 3015.73 101.178   8
   0   0   2 610.130 20.8706   3
   0   0  -2 630.982 20.9373   3
   0   0  -2 619.903 22.5492   8
   0   0   2 593.707 21.5392   1
   0   0   2 595.736 21.4973   1
   0   0   2 581.523 21.3710   4
   0   0  -2 630.303 21.5312   4
   0   0  -2 606.539 21.7455   1
   0   0   2 643.150 22.4639   8
   0   0   2 620.262 21.2976   6
   1   0   2 9374.34 316.781   1
  -1   0  -2 9117.26 316.785   8
   1   0   2 9202.63 316.005   3
   1   0   2 9688.10 317.022   6
   1   0   2 9633.23 316.147   9
   1   0   2 9499.11 317.116   1
  -1   0  -2 9478.81 316.964   6
  -1   0  -2 9334.52 316.126   9
  -1   0  -2 9329.14 317.120   1
  -1   0  -2 9999.99 316.177   3
  -1   0  -2 9854.29 316.931   1
   1   0   2 9721.51 315.305   2
  -2   0  -2 3846.50 132.910   9
   2   0   2 3846.03 133.416   1
  -2   0  -2 3868.27 133.791   1
  -2   0  -2 3856.65 131.670   2
  -2   0  -2 3978.88 133.649   6
   2   0   2 3990.73 131.751   2
   2   0   2 3978.61 133.006   9
   2   0   2 3862.32 133.611   6
  -2   0  -2 4052.95 133.605   1
   2   0   2 3977.70 133.873   1
   3   0   2 3190.09 105.737   9
  -3   0  -2 3057.69 105.773   6
   3   0   2 3086.33 106.027   4
   3   0   2 3164.03 105.925   1
  -3   0  -2 3118.12 105.514   9
  -3   0  -2 3079.30 106.469   2
   3   0   2 3097.21 105.744   6
  -3   0  -2 3064.11 105.776   1
   3   0   2 3080.82 108.389   1
   3   0   2 3234.09 106.614   2
  -3   0  -2 3228.10 108.614   1
  -4   0  -2 1722.34 59.7476   1
   4   0   2 1611.80 57.3912   2
   4   0   2 1633.04 60.5033   1
   4   0   2 1627.16 59.5127   1
   4   0   2 1694.24 55.8288   7
   4   0   2 1563.04 56.6025   4
   4   0   2 1583.99 59.8926   6
  -4   0  -2 1550.90 57.1025   2
   4   0   2 1687.73 59.9792   9
   5   0   2 1444.20 50.6567   2
   5   0   2 1384.06 53.6852   6
   5   0   2 1385.72 49.7971   4
   5   0   2 1352.54 53.4700   9
   5   0   2 1413.46 54.4726   1
  -5   0  -2 1402.77 52.8346   1
   6   0   2 -1.4445 4.06007   4
   6   0   2 -2.4602 4.58703   2
   6   0   2 1.64898 5.99465   6
  -6   0  -2 -0.6715 5.97330   1
   6   0   2 1.54242 6.32467   1
   6   0   2 -1.1392 6.10801   9
   7   0   2 143.597 12.3701   2
   7   0   2 155.317 14.6941   6
   7   0   2 137.938 15.1977   1
  -7   0  -2 149.530 14.5389   1
   7   0   2 151.758 15.1489   9
  -8   0  -2 579.684 31.7368   1
   8   0   2 569.514 31.9779   9
   8   0   2 528.014 32.5483   1
   8   0   2 584.344 28.4363   2
   8   0   2 587.168 31.2704   6
  -9   0  -2 11.0803 11.8859   1
   9   0   2 31.5604 11.9685   9
   9   0   2 29.1105 12.9823   1
   9   0   2 16.4734 11.4704   6
   9   0   2 40.7049 10.6137   2
  10   0   2 149.379 17.3637   2
  10   0   2 152.507 21.8028   1
  10   0   2 163.549 20.2342   6
  10   0   2 144.784 20.2493   9
  11   0   2 13.6432 15.4379   9
  11   0   2 -1.9103 12.4562   2
  11   0   2 4.10378 13.5895   6
  11   0   2 3.69155 15.4505   1
  11  -1  -2 2.45542 12.5169   6
  11  -1  -2 10.6955 15.4924   1
  11  -1  -2 24.6889 16.4518   9
  11  -1  -2 24.3805 15.3944   2
  11   1  -2 23.0390 13.3025   6
  11   1  -2 19.6315 14.1717   2
  11   1  -2 34.1800 17.6264   1
  11   1  -2 14.6196 16.5188   9
  10  -1  -2 221.685 21.7951   2
  10  -1  -2 213.451 23.3272   9
  10  -1  -2 213.452 24.4621   1
  10  -1  -2 203.594 19.9729   6
  10   1  -2 228.612 20.5688   6
  10   1  -2 207.413 21.1720   2
  10   1  -2 207.633 22.7819   1
  10   1  -2 201.089 22.8837   9
   9  -1  -2 218.612 21.8584   9
   9  -1  -2 199.801 19.5477   2
   9  -1  -2 230.929 22.6165   1
   9  -1  -2 237.547 19.3123   6
  -9   1   2 230.793 21.5325   1
   9   1  -2 207.662 18.2473   6
   9   1  -2 229.848 22.1434   9
   9   1  -2 230.907 21.9269   1
  -9   1   2 177.842 15.9101   4
   9   1  -2 238.089 20.0204   2
   9   1  -2 225.710 15.5987   5
   8  -1  -2 311.773 21.8033   2
  -8  -1   2 313.295 22.2967   1
   8  -1  -2 325.447 17.2574   5
   8  -1  -2 333.398 23.9587   1
  -8  -1   2 387.483 19.0856   4
   8  -1  -2 333.737 21.5440   6
   8  -1  -2 368.558 24.8578   9
  -8   1   2 358.791 20.2231   4
   8   1  -2 350.171 24.2995   1
   8   1  -2 336.644 24.3486   9
  -8   1   2 338.588 23.6486   1
   8   1  -2 339.080 18.2599   5
   8   1  -2 320.037 22.1018   2
   8   1  -2 324.358 21.1803   6
   7  -1  -2 57.0914 9.69975   2
   7  -1  -2 52.0545 6.73947   5
   7  -1  -2 68.3918 10.9236   9
   7  -1  -2 55.4804 11.1481   1
   7  -1  -2 72.6528 10.0984   6
  -7  -1   2 63.4594 8.12783   4
  -7  -1   2 58.8332 10.4128   1
   7   1  -2 38.5975 10.3031   9
   7   1  -2 51.5132 8.93014   6
  -7   1   2 77.7858 9.47488   4
  -7   1   2 74.2188 11.4091   1
   7   1  -2 79.6506 10.4350   2
   7   1  -2 60.6146 10.8854   1
   7   1  -2 66.5403 7.82496   5
   6  -1  -2 118.829 12.2960   9
   6  -1  -2 120.753 10.7741   6
  -6  -1   2 154.156 12.4089   1
  -6  -1   2 126.395 9.77233   4
   6  -1  -2 134.271 11.9593   2
   6  -1  -2 117.281 8.28538   5
   6  -1  -2 137.489 13.1849   1
  -6   1   2 123.965 10.5069   4
   6   1  -2 143.909 12.7568   9
  -6   1   2 138.199 12.6147   1
   6   1  -2 134.818 9.14416   5
   6   1  -2 124.850 10.8918   6
   6   1  -2 126.003 11.7543   1
   6   1  -2 115.324 12.1475   1
   6   1  -2 140.510 11.9989   2
   5  -1  -2 45.7804 7.88258   9
   5  -1  -2 45.2833 6.65972   2
  -5  -1   2 53.6873 7.42341   1
   5  -1  -2 48.0418 4.97189   5
   5  -1  -2 46.2888 8.12459   1
   5  -1  -2 43.6920 7.74269   1
  -5  -1   2 55.1896 6.27609   4
   5  -1  -2 44.7750 6.51560   6
   5   1  -2 66.2600 7.27895   6
   5   1  -2 46.1500 7.06411   2
  -5   1   2 49.9389 6.60584   4
   5   1  -2 35.8144 5.00956   5
   5   1  -2 54.7967 8.06248   9
   5   1  -2 41.1122 5.75651   4
   5   1  -2 48.6227 7.84577   1
  -5   1   2 41.8194 7.44347   1
   5   1  -2 52.7188 7.31190   1
  -4  -1   2 170.296 9.84404   6
   4  -1  -2 145.790 10.6220   2
   4  -1  -2 159.317 11.2275   9
  -4  -1   2 174.776 9.46727   4
   4  -1  -2 170.792 11.6064   1
   4  -1  -2 174.557 10.1285   6
   4  -1  -2 134.204 10.0951   1
   4  -1  -2 148.317 9.92043   4
  -4  -1   2 145.692 10.1316   1
   4   1  -2 143.193 10.8534   9
   4   1  -2 144.669 10.0647   1
   4   1  -2 156.948 9.74998   6
  -4   1   2 176.272 10.2741   4
  -4   1   2 149.119 9.40151   6
   4   1  -2 155.779 8.68946   5
  -4   1   2 155.641 11.0600   1
   4   1  -2 178.856 9.42176   4
   4   1  -2 162.213 10.5869   1
   4   1  -2 166.252 10.9966   2
  -3  -1   2 153.037 8.84849   1
  -3  -1   2 136.145 9.49395   8
  -3  -1   2 159.645 9.42185   9
  -3  -1   2 145.928 9.04601   1
  -3  -1   2 158.876 6.40171   7
   3  -1  -2 168.882 6.46862   5
   3  -1  -2 149.209 9.83987   1
   3  -1  -2 146.128 9.09405   1
  -3  -1   2 144.723 8.14206   6
   3  -1  -2 143.501 8.86194   2
   3  -1  -2 139.689 8.03487   6
   3  -1  -2 140.753 9.42215   9
  -3  -1   2 130.198 8.77826   2
  -3  -1   2 150.099 8.24282   4
   3  -1  -2 146.756 8.69842   4
   3   1  -2 164.510 8.79806   1
   3   1  -2 157.852 9.45772   2
   3   1  -2 154.541 9.61621   9
  -3   1   2 146.555 9.22547   1
   3   1  -2 154.177 9.22998   1
   3   1  -2 155.853 8.20259   6
  -3   1   2 146.178 9.51667   1
  -3   1   2 157.751 9.06572   4
   3   1  -2 158.292 8.21113   4
   3   1  -2 146.198 7.50620   5
  -3   1   2 155.471 7.95624   6
  -3   1   2 141.969 9.57894   8
  -2  -1   2 158.656 8.35737   2
   2  -1  -2 176.862 8.47964   1
  -2  -1   2 163.520 8.10238   1
   2  -1  -2 148.564 6.72220   6
   2  -1  -2 139.284 8.20937   9
  -2  -1   2 163.831 8.44604   9
  -2  -1   2 164.833 6.87266   7
  -2  -1   2 157.676 7.12495   5
  -2  -1   2 173.068 8.86155   8
   2  -1  -2 167.085 9.02397   1
  -2  -1   2 163.399 7.27925   6
   2  -1  -2 161.364 8.29611   4
   2  -1  -2 164.293 5.90312   5
  -2  -1   2 156.356 7.82381   4
  -2  -1   2 166.488 7.93039   1
  -2   1   2 167.138 7.15631   6
  -2   1   2 157.532 8.46221   1
  -2   1   2 153.794 8.71114   1
   2   1  -2 160.157 8.15505   1
   2   1  -2 140.967 8.18306   9
   2   1  -2 164.887 8.62396   2
  -2   1   2 164.158 8.41528   4
   2   1  -2 145.235 7.02683   5
  -2   1   2 153.254 8.60067   8
   2   1  -2 167.879 7.29337   6
   2   1  -2 160.798 7.70767   4
  -1  -1   2 6327.75 206.696   1
   1  -1  -2 6327.56 206.090   6
  -1  -1   2 6277.20 206.802   5
  -1  -1   2 6346.94 207.357   2
  -1  -1   2 6287.72 207.675   8
  -1  -1   2 6366.84 206.846   1
   1  -1  -2 6262.04 207.705   8
   1  -1  -2 6230.27 207.611   1
   1  -1  -2 6066.67 207.633   4
  -1  -1   2 6291.34 206.921   9
   1  -1  -2 6179.17 207.828   1
  -1  -1   2 6116.96 207.261   4
  -1   1   2 6058.71 207.588   8
   1   1  -2 6225.19 206.865   1
  -1   1   2 6365.50 207.663   1
   1   1  -2 6065.77 207.616   8
   1   1  -2 6126.71 207.235   4
  -1   1   2 6051.02 207.717   1
  -1   1   2 6428.97 206.077   6
   1   1  -2 6065.23 207.284   2
  -1   1   2 6305.01 207.836   4
   1   1  -2 5988.71 206.843   9
   1   1  -2 6093.80 206.764   5
   0  -1   2 28.3550 2.41703   3
   0  -1  -2 24.7572 2.20594   4
   0  -1   2 24.6504 2.23336   4
   0  -1   2 26.4810 1.92539   6
   0  -1   2 23.7232 1.96384   1
   0  -1  -2 24.6445 2.54821   1
   0  -1  -2 20.3635 2.36033   1
   0  -1  -2 24.2943 2.54919   8
   0  -1   2 22.9497 2.43878   8
   0  -1   2 29.3507 1.73307   2
   0  -1   2 28.3623 1.93134   1
   0  -1  -2 23.2370 1.78453   6
   0   1  -2 25.1015 1.89555   6
   0   1  -2 27.0610 2.43066   3
   0   1   2 29.1181 2.45372   8
   0   1   2 24.0852 2.49795   1
   0   1  -2 24.5658 1.91619   1
   0   1  -2 30.2017 2.72690   8
   0   1   2 25.5444 2.48839   1
   0   1   2 26.1439 2.32248   4
   0   1  -2 25.2037 1.66990   2
   1  -1   2 185.607 8.09558   1
   1  -1   2 189.808 8.28830   3
  -1  -1  -2 186.373 7.51829   2
  -1  -1  -2 196.278 8.86399   1
   1  -1   2 184.995 8.59907   1
  -1  -1  -2 199.402 7.14717   3
  -1  -1  -2 186.743 8.25457   1
  -1  -1  -2 208.593 7.86752   9
   1  -1   2 216.363 8.83437   6
  -1  -1  -2 177.926 8.61721   8
  -1  -1  -2 184.344 8.63645   6
  -1   1  -2 176.139 8.38246   8
   1   1   2 185.931 7.50855   2
   1   1   2 200.331 8.61069   6
   1   1   2 201.716 7.33473   4
  -1   1  -2 186.684 8.31928   3
  -1   1  -2 194.564 8.49640   1
   1   1   2 183.855 8.33422   1
  -1   1  -2 207.283 8.54766   6
  -1   1  -2 180.357 8.54251   1
   1   1   2 188.250 8.78846   1
   1   1   2 227.628 8.08208   9
  -2  -1  -2 39.1515 4.53947   1
   2  -1   2 40.4916 2.94374   2
  -2  -1  -2 43.6875 3.22475   2
   2  -1   2 39.4064 4.34009   1
   2  -1   2 36.5510 2.94261   7
   2  -1   2 31.6843 4.32563   6
   2  -1   2 42.0545 4.85384   1
  -2  -1  -2 35.4889 4.12904   1
  -2  -1  -2 41.0529 4.59678   6
  -2  -1  -2 40.2316 4.20874   9
  -2   1  -2 38.0873 4.55111   1
   2   1   2 40.8513 4.17225   1
   2   1   2 35.4981 3.85971   9
  -2   1  -2 38.0210 4.47187   1
   2   1   2 43.1782 4.62740   6
  -2   1  -2 27.0783 3.86688   6
   2   1   2 36.3965 3.22366   2
   2   1   2 45.6619 4.89524   1
  -3  -1  -2 17.9634 3.35308   2
  -3  -1  -2 12.9612 3.98938   9
  -3  -1  -2 15.5847 4.17418   1
   3  -1   2 12.8411 2.81237   2
   3  -1   2 9.82534 3.78232   9
   3  -1   2 14.9536 2.99911   4
  -3  -1  -2 11.2397 4.11593   6
   3  -1   2 10.9176 4.18395   1
   3  -1   2 8.13980 3.81271   1
   3  -1   2 10.5395 3.90170   6
  -3  -1  -2 7.35351 3.46070   1
   3  -1   2 13.8801 2.31047   7
   3   1   2 12.7523 3.76143   1
   3   1   2 9.98901 4.00418   6
  -3   1  -2 14.3914 4.02157   1
   3   1   2 10.7988 3.65587   9
   3   1   2 13.7340 4.14006   1
   3   1   2 14.8678 2.28818   4
   3   1   2 13.1370 3.06560   2
  -3   1  -2 6.10709 4.03047   1
  -3   1  -2 12.3249 4.23270   6
   4  -1   2 1536.09 56.7704   9
   4  -1   2 1610.01 57.2923   1
   4  -1   2 1502.99 56.2262   1
  -4  -1  -2 1474.06 54.1540   2
   4  -1   2 1485.05 53.9043   4
  -4  -1  -2 1550.42 55.5966   1
   4  -1   2 1543.43 52.6129   7
   4  -1   2 1529.83 53.8373   2
   4  -1   2 1510.25 56.5460   6
   4   1   2 1486.62 56.1415   9
   4   1   2 1574.98 56.7488   1
   4   1   2 1488.88 56.1880   1
   4   1   2 1605.60 54.5753   2
  -4   1  -2 1543.52 55.9111   1
   4   1   2 1516.28 56.5928   6
   4   1   2 1538.88 51.8861   4
   5  -1   2 507.233 21.5445   2
   5  -1   2 491.050 24.7610   1
   5  -1   2 536.142 24.4109   6
  -5  -1  -2 498.882 23.5961   1
   5  -1   2 492.194 24.5084   9
   5  -1   2 488.122 21.2083   4
   5   1   2 505.604 24.4888   1
   5   1   2 485.316 24.7258   1
   5   1   2 492.947 19.7790   4
   5   1   2 472.509 21.7995   2
   5   1   2 497.301 24.0758   6
  -5   1  -2 535.796 24.3469   1
   5   1   2 532.962 24.5632   9
   6  -1   2 373.573 21.6091   9
  -6  -1  -2 376.935 21.1605   1
   6  -1   2 372.031 18.8995   2
   6  -1   2 404.796 22.9627   1
   6  -1   2 347.181 20.9049   6
   6   1   2 369.162 16.4434   4
   6   1   2 390.762 21.7461   9
   6   1   2 314.626 21.1881   1
  -6   1  -2 423.824 21.7424   1
   6   1   2 295.995 17.7234   2
   6   1   2 446.345 22.3633   6
   7  -1   2 20.4425 9.08712   1
   7  -1   2 8.28184 7.84255   6
  -7  -1  -2 17.7889 8.44423   1
   7  -1   2 18.0110 6.86322   2
   7  -1   2 8.41352 7.84447   9
   7   1   2 24.1070 8.52003   9
  -7   1  -2 23.1305 8.68041   1
   7   1   2 5.70741 7.75358   1
   7   1   2 18.1852 8.28241   6
   7   1   2 8.03617 5.85141   4
   7   1   2 8.11503 6.19942   2
   8  -1   2 15.8841 10.0553   1
   8  -1   2 12.7532 9.76014   6
   8  -1   2 19.0616 8.15355   2
   8  -1   2 13.3433 10.2493   9
  -8  -1  -2 9.05975 9.05141   1
   8   1   2 20.1410 10.0320   1
   8   1   2 22.3780 8.51898   2
   8   1   2 21.0231 9.32351   6
   8   1   2 20.3528 9.37173   9
  -8   1  -2 18.8264 9.85000   1
   9  -1   2 1.28679 9.79937   9
   9  -1   2 3.26071 9.71820   6
  -9  -1  -2 9.20020 11.2587   1
   9  -1   2 0.68935 8.57674   2
   9  -1   2 14.4673 12.7143   1
   9   1   2 17.0119 10.9875   9
   9   1   2 11.5743 10.2142   6
   9   1   2 7.72482 12.0617   1
   9   1   2 4.88628 8.33053   2
  -9   1  -2 4.96635 11.9679   1
  10  -1   2 0.00726 12.4922   1
  10  -1   2 -2.0120 9.66368   2
  10  -1   2 -5.7591 11.4214   6
  10  -1   2 9.80605 13.5359   9
  10   1   2 -2.3523 13.3898   9
  10   1   2 -4.4355 9.46662   2
  10   1   2 10.6562 14.5348   1
  10   1   2 -0.5319 11.9197   6
  11  -1   2 7.49975 16.1238   1
  11  -1   2 13.4106 16.3463   9
  11  -1   2 -4.0677 12.5481   2
  11  -1   2 -7.0034 14.3681   6
  11   1   2 -0.7230 12.0549   2
  11   1   2 -1.4271 14.0644   6
  11   1   2 1.82569 15.3208   1
  11   1   2 3.34851 14.2862   9
  11  -2  -2 -8.5295 14.3688   1
  11  -2  -2 3.02864 13.3334   2
  11  -2  -2 9.32725 14.9723   9
  11  -2  -2 11.6366 13.2756   6
  11   2  -2 -4.8098 14.8287   9
  11   2  -2 0.88412 13.3077   2
  11   2  -2 4.47253 15.2484   1
  10  -2  -2 25.4326 13.3980   9
  10  -2  -2 21.7582 12.5766   2
  10  -2  -2 22.2118 11.5864   6
  10  -2  -2 17.7141 14.1485   1
  10   2  -2 29.5203 13.6229   2
  10   2  -2 21.5553 11.2572   6
  10   2  -2 16.8886 14.0284   1
  10   2  -2 34.2785 15.3905   9
   9  -2  -2 93.7431 13.9120   6
   9  -2  -2 84.3623 16.0839   9
   9  -2  -2 75.0344 13.6873   2
   9  -2  -2 79.4400 15.6912   1
   9   2  -2 87.3550 15.7573   9
   9   2  -2 95.4975 11.3145   5
  -9   2   2 92.3529 12.4390   4
  -9   2   2 99.9233 16.1599   1
   9   2  -2 93.7285 13.5740   6
   9   2  -2 121.681 17.1162   1
   9   2  -2 82.9968 14.2690   2
   8  -2  -2 3.42178 9.05278   1
   8  -2  -2 -0.0713 7.82441   2
   8  -2  -2 -0.0211 7.38994   6
   8  -2  -2 1.15030 4.77549   5
  -8  -2   2 -1.8622 5.52024   4
   8  -2  -2 7.20860 9.56184   9
  -8  -2   2 -3.1662 7.85184   1
  -8   2   2 8.99442 9.09047   1
  -8   2   2 -1.4057 6.88010   4
   8   2  -2 2.20377 6.02243   5
   8   2  -2 -2.0591 7.25257   6
   8   2  -2 6.24016 9.53385   9
   8   2  -2 0.22785 8.98370   1
   8   2  -2 1.03420 8.24188   2
   7  -2  -2 42.2452 10.4586   9
  -7  -2   2 22.3330 6.05032   4
   7  -2  -2 28.1932 7.88915   6
   7  -2  -2 20.6890 8.90995   1
   7  -2  -2 27.3772 5.22079   5
  -7  -2   2 21.1306 8.12127   1
   7  -2  -2 23.2414 8.34161   2
   7   2  -2 22.2819 6.20793   5
  -7   2   2 30.7057 9.04823   1
  -7   2   2 18.0455 6.89615   4
   7   2  -2 14.3767 8.13402   1
   7   2  -2 23.5837 9.55731   1
   7   2  -2 25.9210 7.65100   6
   7   2  -2 34.0734 8.71491   2
   7   2  -2 15.5364 8.89859   9
   6  -2  -2 -1.6667 6.04890   1
   6  -2  -2 -0.6157 4.90292   6
   6  -2  -2 -0.6954 5.65658   2
  -6  -2   2 4.61258 5.93142   1
  -6  -2   2 1.39195 4.01457   4
   6  -2  -2 2.92623 6.45774   9
   6   2  -2 -1.2030 5.32121   2
  -6   2   2 -2.0282 4.71361   4
   6   2  -2 1.12733 4.09169   5
   6   2  -2 4.16956 5.20037   6
  -6   2   2 1.37694 6.10299   1
   6   2  -2 0.90285 5.41556   1
   6   2  -2 -1.5420 6.18931   1
   6   2  -2 -0.5266 6.06445   9
  -5  -2   2 1.97230 3.38124   4
   5  -2  -2 1.62905 4.07072   6
  -5  -2   2 4.97942 4.92721   1
   5  -2  -2 1.82700 4.77320   2
   5  -2  -2 2.05250 5.30596   1
   5  -2  -2 0.79805 5.07384   9
   5   2  -2 2.08490 4.88501   1
   5   2  -2 1.87848 3.52135   4
   5   2  -2 -0.3981 4.95709   2
   5   2  -2 0.59577 4.83623   9
   5   2  -2 1.89722 4.04609   6
  -5   2   2 -0.2649 4.08841   4
   5   2  -2 -1.2735 4.64779   1
   5   2  -2 3.63043 3.60303   5
  -5   2   2 1.49337 4.90506   1
  -4  -2   2 222.248 8.85634   7
   4  -2  -2 188.274 12.1427   1
   4  -2  -2 234.856 13.7294   1
   4  -2  -2 211.218 13.2131   9
  -4  -2   2 250.806 12.2685   1
   4  -2  -2 228.769 12.0184   6
   4  -2  -2 209.432 12.5890   2
  -4  -2   2 224.482 11.0850   4
  -4  -2   2 206.339 11.6834   6
   4   2  -2 199.478 11.6323   6
   4   2  -2 211.162 11.6894   1
   4   2  -2 224.023 10.7677   4
  -4   2   2 202.604 11.9804   4
  -4   2   2 214.370 11.3572   6
   4   2  -2 190.319 12.1200   1
   4   2  -2 202.503 12.9339   9
  -4   2   2 224.538 13.3970   1
   4   2  -2 219.191 11.0765   5
   4   2  -2 188.527 12.3850   2
  -3  -2   2 432.099 19.8628   8
  -3  -2   2 473.288 18.5659   6
  -3  -2   2 470.715 18.0266   4
  -3  -2   2 439.218 19.7277   9
   3  -2  -2 446.478 18.4954   6
   3  -2  -2 487.814 20.6033   1
  -3  -2   2 475.510 18.8062   1
   3  -2  -2 443.583 19.9127   9
   3  -2  -2 425.083 19.0277   4
   3  -2  -2 482.256 19.6617   1
  -3  -2   2 469.636 16.7025   7
   3   2  -2 479.681 19.8843   2
  -3   2   2 446.532 19.1177   4
   3   2  -2 449.490 18.0878   5
  -3   2   2 424.830 19.8419   1
   3   2  -2 476.781 18.6067   6
   3   2  -2 443.414 17.7499   4
   3   2  -2 457.314 19.9479   9
  -3   2   2 460.075 17.8982   6
  -3   2   2 472.400 19.8890   1
   3   2  -2 445.332 18.9597   1
  -3   2   2 433.908 19.7727   8
  -2  -2   2 1864.09 67.4283   8
  -2  -2   2 1986.03 66.8270   5
   2  -2  -2 1920.00 66.1814   4
  -2  -2   2 1983.71 66.6833   1
   2  -2  -2 2025.88 67.8331   1
  -2  -2   2 1951.59 66.1717   9
   2  -2  -2 1883.65 66.5348   6
  -2  -2   2 1923.70 67.2614   2
   2  -2  -2 1906.51 67.1442   1
  -2  -2   2 2013.39 66.7881   6
  -2  -2   2 1978.49 66.9512   4
  -2  -2   2 1950.52 66.7306   1
  -2  -2   2 1959.37 66.7063   7
   2   2  -2 1944.17 67.2966   9
  -2   2   2 1971.42 66.2121   1
   2   2  -2 1897.42 66.7032   7
  -2   2   2 2010.36 66.4664   6
   2   2  -2 1984.98 66.4862   5
   2   2  -2 1859.21 67.3377   2
  -2   2   2 2003.21 65.9668   1
  -2   2   2 1816.50 66.3135   8
   2   2  -2 1903.52 66.6805   4
   2   2  -2 1944.92 66.6839   1
  -2   2   2 1972.25 66.0494   4
  -1  -2   2 196.128 8.67487   2
  -1  -2   2 196.118 7.45272   1
  -1  -2   2 200.151 8.87155   3
  -1  -2   2 210.090 8.54192   5
   1  -2  -2 187.746 8.85224   1
  -1  -2   2 200.040 8.59449   7
  -1  -2   2 198.599 8.50365   9
  -1  -2   2 190.073 8.74847   8
  -1  -2   2 207.521 7.23509   1
   1  -2  -2 186.673 8.85669   1
  -1  -2   2 205.458 8.39965   4
   1  -2  -2 181.884 7.71605   6
   1  -2  -2 198.008 8.95659   4
   1  -2  -2 179.992 8.03952   8
   1   2  -2 191.621 8.42867   5
  -1   2   2 180.805 8.63600   1
   1   2  -2 181.210 8.18670   4
   1   2  -2 180.643 8.44009   8
   1   2  -2 200.151 7.17488   1
  -1   2   2 186.720 9.07097   1
   1   2  -2 192.763 7.46553   1
   1   2  -2 182.694 8.54927   7
   1   2  -2 196.372 9.01101   3
   1   2  -2 191.675 8.75167   2
   1   2  -2 188.842 8.53136   9
  -1   2   2 185.634 8.92698   4
   0  -2  -2 181.495 8.13024   1
   0  -2   2 178.277 6.62340   1
   0  -2   2 166.070 7.26007   6
   0  -2  -2 188.047 8.03618   8
   0  -2  -2 169.383 8.06438   1
   0  -2   2 185.275 6.93495   2
   0  -2   2 174.481 7.47752   9
   0  -2   2 175.153 7.70338   7
   0  -2   2 205.735 8.00677   8
   0  -2   2 174.459 7.42570   5
   0  -2   2 177.579 7.84171   3
   0  -2   2 172.930 6.70594   1
   0  -2  -2 159.318 7.38163   9
   0  -2  -2 175.352 7.34425   4
   0   2   2 167.289 8.04727   1
   0   2  -2 160.957 7.71992   3
   0   2   2 159.084 7.76915   8
   0   2  -2 161.531 6.59869   1
   0   2  -2 169.346 7.16809   6
   0   2   2 183.509 8.05757   1
   0   2   2 172.244 7.31995   4
   0   2  -2 176.689 6.92829   2
   0   2  -2 176.489 7.92682   7
   0   2  -2 187.473 7.98516   8
   1  -2   2 971.439 35.0797   7
   1  -2   2 995.087 34.7114   6
  -1  -2  -2 959.631 34.1002   2
  -1  -2  -2 926.763 34.9336   1
   1  -2   2 975.132 34.4315   1
  -1  -2  -2 960.737 34.2542   9
  -1  -2  -2 982.561 34.7650   8
  -1  -2  -2 996.194 34.5481   6
   1  -2   2 993.262 33.5831   1
  -1  -2  -2 1022.92 33.7044   4
   1  -2   2 953.651 34.7713   3
  -1  -2  -2 1021.86 34.5727   1
   1   2   2 1017.86 35.0108   1
  -1   2  -2 982.492 34.8512   3
  -1   2  -2 949.053 34.6301   6
   1   2   2 967.654 34.7827   6
  -1   2  -2 1029.24 35.2488   7
   1   2   2 981.672 34.6898   1
   1   2   2 997.366 33.7210   4
  -1   2  -2 975.693 34.3950   1
  -1   2  -2 1012.22 33.6041   1
   1   2   2 1006.89 34.3398   9
  -1   2  -2 958.147 34.7299   8
   2  -2   2 2125.10 72.4193   6
   2  -2   2 2076.09 72.8076   7
  -2  -2  -2 2153.90 71.8481   9
   2  -2   2 2231.73 72.9778   1
  -2  -2  -2 2114.76 72.9356   2
  -2  -2  -2 2099.13 72.0835   1
   2  -2   2 2072.84 74.1787   1
  -2  -2  -2 2165.41 72.7448   1
  -2  -2  -2 2176.18 72.1370   6
   2   2   2 2067.70 72.2422   1
   2   2   2 2091.38 72.5759   6
  -2   2  -2 2136.74 71.9895   6
   2   2   2 2030.40 72.5853   1
   2   2   2 2179.30 73.0174   2
   2   2   2 2179.81 71.8728   9
  -2   2  -2 2251.89 74.4721   1
  -2   2  -2 1991.57 72.0643   1
  -3  -2  -2 964.469 35.2763   1
   3  -2   2 957.063 36.7077   1
   3  -2   2 887.537 35.1496   1
   3  -2   2 919.681 34.3395   4
   3  -2   2 1005.34 36.2818   9
  -3  -2  -2 918.946 34.2513   2
  -3  -2  -2 942.340 35.7951   9
   3  -2   2 945.890 33.9661   7
   3  -2   2 952.787 36.0092   6
   3  -2   2 967.580 33.6533   2
   3   2   2 915.541 34.2809   2
  -3   2  -2 929.894 36.0369   1
   3   2   2 1000.17 36.0507   9
   3   2   2 915.224 35.3785   1
   3   2   2 961.195 32.6918   4
  -3   2  -2 970.176 36.1411   1
   3   2   2 953.800 36.2253   1
   3   2   2 968.809 36.0565   6
   4  -2   2 560.815 22.5165   2
   4  -2   2 569.744 20.1899   7
   4  -2   2 514.682 23.0006   4
   4  -2   2 604.633 25.4683   9
   4  -2   2 640.902 25.9291   1
   4  -2   2 535.901 24.9255   6
  -4  -2  -2 599.517 24.8539   1
  -4   2  -2 568.640 24.1857   1
   4   2   2 559.307 24.4576   1
   4   2   2 568.935 25.3420   1
   4   2   2 592.154 23.0764   2
   4   2   2 539.454 20.3844   4
   4   2   2 577.230 25.2510   9
   4   2   2 580.603 25.0850   6
   5  -2   2 386.196 20.3451   9
   5  -2   2 373.957 21.1308   1
  -5  -2  -2 412.223 20.2736   1
   5  -2   2 378.520 17.4347   2
   5  -2   2 366.920 20.2920   6
   5   2   2 373.572 20.1686   6
   5   2   2 388.418 15.1189   4
  -5   2  -2 398.854 20.3474   1
   5   2   2 407.195 18.3385   2
   5   2   2 341.824 19.6755   1
   5   2   2 345.265 19.2184   1
   5   2   2 378.038 20.1878   9
   6  -2   2 606.907 28.7261   9
  -6  -2  -2 564.423 26.8901   1
   6  -2   2 541.441 29.0584   1
   6  -2   2 580.163 28.0688   6
   6  -2   2 583.824 25.0501   2
   6   2   2 573.701 22.0859   4
   6   2   2 578.936 26.1438   2
   6   2   2 567.593 28.1741   9
  -6   2  -2 583.068 28.7043   1
   6   2   2 554.872 27.9451   6
   6   2   2 591.427 28.8470   1
   7  -2   2 88.1123 12.4305   9
   7  -2   2 99.7839 10.3905   2
   7  -2   2 92.7359 12.4423   6
  -7  -2  -2 93.3742 12.0688   1
   7  -2   2 76.8441 12.8466   1
   7   2   2 116.491 13.7968   1
  -7   2  -2 87.9405 12.4598   1
   7   2   2 70.9545 11.4439   9
   7   2   2 101.703 11.0880   2
   7   2   2 82.4762 11.8597   6
   8  -2   2 116.364 15.4280   9
   8  -2   2 130.600 15.6086   6
  -8  -2  -2 146.719 15.5251   1
   8  -2   2 107.177 12.3712   2
   8  -2   2 127.236 16.5877   1
  -8   2  -2 135.585 15.7027   1
   8   2   2 141.745 15.7863   6
   8   2   2 102.887 15.0604   9
   8   2   2 112.051 15.4384   1
   8   2   2 103.316 12.6561   2
   9  -2   2 18.7248 12.0796   9
   9  -2   2 4.01876 8.80540   2
   9  -2   2 23.2701 12.9594   1
   9  -2   2 26.3680 11.5917   6
   9   2   2 13.3733 11.1436   9
   9   2   2 19.3860 11.4601   1
   9   2   2 35.9073 11.8565   6
  -9   2  -2 23.0223 11.9122   1
   9   2   2 21.1110 9.38919   2
  10  -2   2 15.4938 14.4025   9
  10  -2   2 16.4217 12.4014   6
  10  -2   2 17.5831 11.3293   2
  10  -2   2 15.9033 15.3806   1
  10   2   2 0.24807 11.4904   9
  10   2   2 13.5139 10.2248   5
  10   2   2 11.1799 12.7403   6
 -10   2  -2 2.34926 13.5429   1
  10   2   2 4.50876 10.4574   2
  10   2   2 8.10453 14.0538   1
  11  -2   2 74.3676 17.5681   2
  11  -2   2 51.1605 18.9606   9
  11  -2   2 61.0216 18.3097   6
  11  -2   2 39.3750 19.1626   1
  11   2   2 64.1369 18.4336   9
  11   2   2 67.8171 19.1330   1
  11   2   2 54.1825 16.6521   6
  11   2   2 65.3096 15.8605   2
  11  -3  -2 267.928 28.7787   9
  11  -3  -2 242.616 24.1336   6
  11  -3  -2 241.766 24.3793   2
  11  -3  -2 286.308 29.9504   1
  11   3  -2 247.572 27.6196   9
  11   3  -2 212.673 24.6743   2
  11   3  -2 271.969 27.4913   1
  10  -3  -2 387.217 28.4386   2
  10  -3  -2 503.928 33.8083   9
  10  -3  -2 403.645 28.1335   6
  10  -3  -2 400.968 32.4408   1
  10   3  -2 399.381 30.4136   1
  10   3  -2 442.400 31.9601   9
  10   3  -2 423.142 29.6975   2
   9  -3  -2 495.148 32.9254   1
   9  -3  -2 490.774 28.9113   2
   9  -3  -2 457.923 28.2370   6
   9  -3  -2 528.874 32.3668   9
   9   3  -2 483.788 29.1060   2
  -9   3   2 484.714 26.7624   4
   9   3  -2 483.230 31.2140   9
   9   3  -2 390.362 28.5277   1
   9   3  -2 490.009 24.9926   5
  -9   3   2 411.634 29.9378   1
   8  -3  -2 233.364 12.9415   5
   8  -3  -2 282.707 22.8459   1
   8  -3  -2 209.225 17.7962   6
   8  -3  -2 245.917 18.9636   2
   8  -3  -2 232.398 20.3588   9
  -8  -3   2 250.367 14.5244   4
  -8   3   2 238.858 17.5060   4
   8   3  -2 256.017 19.2132   2
   8   3  -2 283.100 21.4448   9
   8   3  -2 218.856 19.2172   1
  -8   3   2 164.345 18.5445   1
   8   3  -2 238.271 17.9481   6
   8   3  -2 230.405 15.6394   5
  -7  -3   2 22.9700 5.78029   4
  -7  -3   2 24.4495 7.77750   1
   7  -3  -2 29.5930 8.18701   6
   7  -3  -2 22.0536 7.86013   2
   7  -3  -2 35.9419 10.0649   9
   7  -3  -2 28.4037 10.2679   1
   7   3  -2 11.8746 6.54522   6
   7   3  -2 15.4367 7.66029   1
   7   3  -2 25.2281 6.66638   5
   7   3  -2 35.3064 9.26431   2
  -7   3   2 11.4293 8.54359   1
   7   3  -2 13.7185 8.56478   9
  -7   3   2 25.6605 7.75459   4
   6  -3  -2 70.4684 10.8537   1
   6  -3  -2 49.4190 9.23804   9
   6  -3  -2 74.1030 9.54597   2
   6  -3  -2 49.3490 8.29887   6
  -6  -3   2 80.3942 9.40190   1
  -6  -3   2 92.7374 7.56641   4
   6   3  -2 75.1822 9.96181   2
   6   3  -2 85.6068 8.42858   5
  -6   3   2 69.3427 10.3319   1
  -6   3   2 71.0566 8.94875   4
   6   3  -2 69.0444 9.56360   1
   6   3  -2 88.9253 11.1481   9
   6   3  -2 68.1974 6.89654   4
   6   3  -2 71.0061 9.45581   1
   6   3  -2 75.4282 9.02179   6
   5  -3  -2 58.1286 9.23856   1
  -5  -3   2 62.7154 5.96263   4
   5  -3  -2 58.4060 7.53203   6
  -5  -3   2 66.4229 7.70705   1
   5  -3  -2 68.7008 9.04352   9
   5  -3  -2 60.9311 8.03344   2
   5   3  -2 61.9646 8.40467   9
  -5   3   2 68.7603 9.22599   1
   5   3  -2 60.9183 7.93241   1
   5   3  -2 56.7551 7.53920   1
  -5   3   2 72.8211 8.36349   4
   5   3  -2 47.4555 6.93246   6
   5   3  -2 62.3235 5.79502   4
   5   3  -2 48.9949 7.88153   2
  -5   3   2 67.4100 4.36963   7
   5   3  -2 56.2294 6.76077   5
  -4  -3   2 1338.35 47.6446   4
   4  -3  -2 1288.44 49.1385   6
   4  -3  -2 1326.98 49.3198   1
  -4  -3   2 1368.82 49.1401   1
  -4  -3   2 1402.38 46.0684   7
  -4  -3   2 1434.68 50.8097   6
   4  -3  -2 1340.15 51.1928   9
   4  -3  -2 1276.86 51.2160   1
   4   3  -2 1375.57 50.3080   2
   4   3  -2 1373.45 47.7273   1
  -4   3   2 1327.41 49.3165   4
   4   3  -2 1211.08 50.2270   9
   4   3  -2 1300.04 46.8719   4
  -4   3   2 1401.73 50.8817   1
   4   3  -2 1318.95 49.4755   1
   4   3  -2 1334.42 48.5554   5
  -4   3   2 1288.00 48.0970   6
  -4   3   2 1417.88 47.4045   7
   3  -3  -2 37.9066 5.90435   1
   3  -3  -2 16.0548 4.24537   1
  -3  -3   2 27.3480 3.51729   7
   3  -3  -2 20.0682 3.52600   6
  -3  -3   2 26.4267 4.71527   8
   3  -3  -2 14.3132 4.54137   4
  -3  -3   2 27.5465 3.83901   1
  -3  -3   2 20.2360 3.19871   4
  -3  -3   2 26.7640 4.05248   6
   3   3  -2 20.3572 3.81195   5
   3   3  -2 22.8117 3.91700   1
   3   3  -2 25.8427 3.44134   7
   3   3  -2 17.3916 3.00169   4
   3   3  -2 5.67771 3.74151   9
  -3   3   2 20.4032 4.36833   4
  -3   3   2 20.3486 3.51763   6
  -3   3   2 18.0908 4.50799   1
   3   3  -2 19.3502 4.62454   2
  -3   3   2 20.5188 5.00170   1
  -3   3   2 26.0386 4.94882   8
  -2  -3   2 374.989 15.5925   3
   2  -3  -2 356.687 14.7517   6
  -2  -3   2 395.040 14.0405   1
   2  -3  -2 344.160 15.8530   4
  -2  -3   2 399.773 15.0296   7
  -2  -3   2 391.794 16.0101   9
  -2  -3   2 358.540 14.5190   4
   2  -3  -2 338.515 14.9488   1
  -2  -3   2 365.981 15.7905   2
  -2  -3   2 376.040 14.2603   1
   2  -3  -2 372.726 16.4632   1
  -2  -3   2 361.564 15.1453   5
  -2  -3   2 377.282 15.7204   8
   2   3  -2 358.066 15.8577   9
   2   3  -2 370.834 14.3109   1
  -2   3   2 375.005 14.2947   6
   2   3  -2 372.249 13.7146   1
  -2   3   2 363.916 15.7051   4
   2   3  -2 362.124 14.8626   7
   2   3  -2 350.124 14.1949   4
   2   3  -2 382.442 15.1845   5
   2   3  -2 375.531 15.9822   2
  -2   3   2 382.434 16.0933   1
  -2   3   2 355.972 15.4233   1
  -2   3   2 357.376 15.0545   8
   1  -3  -2 6371.86 211.620   6
   1  -3  -2 6389.77 213.023   1
  -1  -3   2 6432.60 211.783   8
   1  -3  -2 6457.99 211.835   8
  -1  -3   2 6362.22 212.048   9
  -1  -3   2 6420.32 211.770   4
  -1  -3   2 6381.39 212.351   3
  -1  -3   2 6475.47 212.193   5
  -1  -3   2 6237.48 212.023   2
  -1  -3   2 6519.85 212.586   7
   1  -3  -2 6129.04 212.561   1
   1  -3  -2 6260.88 212.633   4
  -1   3   2 6025.85 212.747   1
   1   3  -2 6204.14 212.020   2
   1   3  -2 6098.64 211.997   9
  -1   3   2 6276.41 212.686   4
   1   3  -2 6179.12 212.364   3
   1   3  -2 6241.46 212.484   7
  -1   3   2 6573.07 212.841   1
   1   3  -2 6409.94 211.851   8
   1   3  -2 6355.42 212.130   5
  -1   3   2 6666.73 210.632   5
  -1   3   2 6236.11 211.725   8
   0  -3  -2 875.135 31.0902   1
   0  -3   2 919.748 30.2995   8
   0  -3   2 883.241 29.7989   1
   0  -3   2 870.815 30.8336   3
   0  -3   2 925.325 29.8023   1
   0  -3   2 888.275 30.5499   6
   0  -3   2 825.187 30.4672   5
   0  -3  -2 906.242 30.6299   8
   0  -3   2 883.276 30.9362   9
   0  -3   2 868.518 30.1262   2
   0  -3  -2 851.384 30.4984   4
   0  -3  -2 852.590 31.0465   9
   0  -3   2 854.583 30.7917   7
   0  -3  -2 804.277 31.0700   1
   0   3   2 851.177 30.4961   8
   0   3   2 826.537 30.3091   4
   0   3  -2 856.308 31.0851   3
   0   3   2 827.820 30.8340   1
   0   3  -2 877.943 30.8355   7
   0   3  -2 873.414 30.4781   6
   0   3  -2 903.446 30.6172   5
   0   3  -2 841.959 29.6538   1
   0   3  -2 865.223 30.1380   2
   0   3   2 855.079 30.9458   1
   0   3  -2 853.445 29.7712   1
   0   3  -2 854.495 30.4364   8
  -1  -3  -2 1023.35 34.3262   4
   1  -3   2 1007.47 35.4677   6
  -1  -3  -2 962.750 35.2250   6
   1  -3   2 1003.85 34.5353   1
  -1  -3  -2 983.866 34.9254   8
   1  -3   2 973.912 34.5342   1
   1  -3   2 977.809 35.6771   3
  -1  -3  -2 973.521 35.0751   2
   1  -3   2 961.332 34.1321   7
  -1  -3  -2 977.026 35.0910   9
  -1  -3  -2 1029.25 35.4770   1
  -1  -3  -2 952.673 35.5494   1
   1   3   2 1003.31 35.5015   1
  -1   3  -2 1002.41 34.4430   1
  -1   3  -2 971.616 34.9666   8
  -1   3  -2 1011.91 35.8302   3
  -1   3  -2 948.592 35.3425   6
   1   3   2 1048.24 35.2632   9
   1   3   2 988.739 34.2952   4
  -1   3  -2 1020.55 34.3846   7
   1   3   2 1027.35 35.4279   1
   2  -3   2 33.2733 4.54845   6
   2  -3   2 23.1450 3.26193   7
  -2  -3  -2 25.8455 3.49389   2
  -2  -3  -2 34.8729 3.95523   1
  -2  -3  -2 29.1606 3.87149   9
  -2  -3  -2 26.0395 4.05632   1
   2  -3   2 24.3665 4.11433   1
   2  -3   2 30.0298 4.19984   1
  -2  -3  -2 39.7411 4.89818   6
  -2   3  -2 22.9286 4.27791   1
   2   3   2 29.3313 3.75069   1
   2   3   2 35.1252 4.64955   6
  -2   3  -2 38.3398 4.59326   1
  -2   3  -2 30.2943 4.11416   3
  -2   3  -2 28.9255 4.34288   6
   2   3   2 26.9285 4.17097   1
  -2   3  -2 33.0994 3.68977   7
   2   3   2 28.9941 3.94235   9
   2   3   2 32.0996 3.65666   2
  -3  -3  -2 2.62624 2.93662   1
   3  -3   2 -1.3903 3.98885   1
   3  -3   2 2.48640 3.74356   6
   3  -3   2 0.86167 3.62792   1
   3  -3   2 2.93607 2.44132   7
   3  -3   2 1.90290 3.21952   4
  -3  -3  -2 -0.6130 2.78288   2
   3   3   2 2.51100 2.76198   2
   3   3   2 -2.8830 2.77216   9
   3   3   2 -0.9298 3.01312   6
  -3   3  -2 3.05992 4.11686   1
  -3   3  -2 0.53931 2.28767   7
   3   3   2 0.89381 3.14102   1
   3   3   2 1.16720 3.19134   1
  -3   3  -2 -5.0297 3.19688   1
   4  -3   2 606.325 23.4773   2
   4  -3   2 591.781 26.2582   6
   4  -3   2 549.845 21.3669   7
   4  -3   2 665.667 27.3257   1
   4  -3   2 619.123 26.4613   9
  -4  -3  -2 611.153 25.4712   1
   4   3   2 575.746 25.3560   1
   4   3   2 576.101 25.8557   6
   4   3   2 648.486 26.5008   9
   4   3   2 559.640 25.7882   1
  -4   3  -2 604.887 25.7342   1
   4   3   2 574.381 24.3367   2
   5  -3   2 624.012 29.2335   6
   5  -3   2 633.983 22.9946   7
   5  -3   2 622.788 30.4191   1
   5  -3   2 689.096 26.4063   2
  -5  -3  -2 682.158 28.8417   1
   5  -3   2 682.387 29.9818   9
   5   3   2 657.325 23.3342   7
  -5   3  -2 655.417 29.8634   1
   5   3   2 619.324 28.7292   1
   5   3   2 646.059 22.8616   4
   5   3   2 649.270 29.5777   1
   5   3   2 634.074 27.3403   2
   5   3   2 650.562 29.2351   6
   5   3   2 661.831 29.6467   9
   6  -3   2 690.028 32.0188   6
  -6  -3  -2 685.998 29.9071   1
   6  -3   2 633.253 31.5556   9
   6  -3   2 711.910 33.4159   1
   6  -3   2 668.510 27.7928   2
   6   3   2 669.387 28.9928   2
   6   3   2 700.978 31.9026   1
   6   3   2 570.238 30.1629   1
  -6   3  -2 603.462 30.4630   1
   6   3   2 685.952 31.1528   6
   6   3   2 650.831 23.7357   4
   6   3   2 661.587 31.5599   9
   7  -3   2 806.937 38.4150   6
  -7  -3  -2 873.406 37.9171   1
   7  -3   2 819.231 40.0231   1
   7  -3   2 847.403 39.4482   9
   7  -3   2 800.517 34.6940   2
  -7   3  -2 772.583 38.5227   1
   7   3   2 831.409 38.8750   9
   7   3   2 821.809 35.9456   2
   7   3   2 832.240 38.0732   6
   7   3   2 815.006 38.5657   1
   8  -3   2 546.608 31.9446   6
   8  -3   2 578.936 32.9570   9
   8  -3   2 606.342 34.8260   1
   8  -3   2 594.441 28.3068   2
  -8  -3  -2 546.169 30.4348   1
   8   3   2 570.046 29.4833   2
  -8   3  -2 566.829 31.3277   1
   8   3   2 600.111 33.3230   1
   8   3   2 618.154 32.3547   6
   8   3   2 614.945 33.1582   9
   9  -3   2 356.197 25.2714   6
   9  -3   2 305.646 26.7419   1
   9  -3   2 308.094 20.5190   2
   9  -3   2 309.672 25.3556   9
   9   3   2 322.031 21.8628   2
   9   3   2 322.905 24.1911   6
   9   3   2 273.381 23.8987   1
  -9   3  -2 254.511 23.6966   1
   9   3   2 282.596 24.4546   9
  10  -3   2 34.5421 15.6967   9
  10  -3   2 6.29759 12.9984   6
  10  -3   2 17.1783 15.9347   1
  10  -3   2 10.1598 10.4899   2
  10   3   2 16.4566 12.7267   6
 -10   3  -2 11.6421 14.5560   1
  10   3   2 3.86678 13.5443   9
  10   3   2 14.5927 13.3792   1
  10   3   2 12.7826 11.5999   2
  10   3   2 12.0554 10.7141   5
  11  -3   2 6.52369 16.4101   1
  11  -3   2 25.0196 16.0450   9
  11  -3   2 3.86184 14.2193   6
  11   3   2 8.85071 14.8882   6
  11   3   2 8.43190 12.8408   2
  11   3   2 13.2755 15.1588   1
  11   3   2 -1.7961 15.1150   9
  11  -4  -2 -3.8112 14.0636   9
  11  -4  -2 8.57120 14.4506   2
  11  -4  -2 -2.1582 17.4552   1
  11  -4  -2 3.02735 13.1884   6
  11   4  -2 1.84911 14.2752   9
  11   4  -2 0.13741 13.6268   1
  11   4  -2 8.69161 15.4850   2
  10  -4  -2 61.5459 14.2646   6
  10  -4  -2 77.5298 18.2047   1
  10  -4  -2 79.3764 16.8965   9
  10  -4  -2 53.6121 14.1642   2
  10   4  -2 44.4786 14.5161   1
  10   4  -2 40.6088 14.8877   9
  10   4  -2 59.4574 15.8029   2
   9  -4  -2 -0.3074 9.69908   2
   9  -4  -2 -4.0484 12.2542   1
   9  -4  -2 0.06410 8.75969   6
   9  -4  -2 3.99893 10.8850   9
   9   4  -2 -0.4605 9.08612   2
   9   4  -2 -0.9243 10.0448   1
   9   4  -2 3.14015 10.7956   9
   9   4  -2 -4.2175 7.46090   5
  -9   4   2 -6.5456 11.5172   1
   8  -4  -2 165.188 18.8182   1
   8  -4  -2 154.972 17.0181   9
   8  -4  -2 126.644 14.1185   6
   8  -4  -2 136.291 14.8948   2
  -8  -4   2 118.852 10.4381   4
   8   4  -2 122.335 14.1734   1
   8   4  -2 114.076 12.3090   5
   8   4  -2 146.698 16.7114   9
   8   4  -2 143.740 15.6237   2
  -8   4   2 130.699 14.1559   4
  -7  -4   2 0.22614 6.63799   1
   7  -4  -2 -3.8492 7.47533   1
  -7  -4   2 -0.5162 4.09948   4
   7  -4  -2 -3.2636 6.03501   2
   7  -4  -2 -1.6074 7.44151   9
   7  -4  -2 -0.3234 6.47702   6
  -7   4   2 1.60457 7.60499   1
   7   4  -2 -6.3553 6.90182   2
  -7   4   2 -0.0139 6.58824   4
   7   4  -2 -1.6023 5.61889   5
   7   4  -2 -1.9747 6.55660   1
   7   4  -2 3.47573 7.52452   9
   6  -4  -2 387.591 22.8634   9
  -6  -4   2 375.722 20.1696   1
   6  -4  -2 394.148 23.9584   1
   6  -4  -2 381.650 20.8683   6
   6  -4  -2 398.828 21.1806   2
  -6  -4   2 421.218 17.4788   4
   6   4  -2 372.507 19.4003   5
   6   4  -2 349.838 16.5448   4
   6   4  -2 386.100 21.5503   2
  -6   4   2 364.694 22.0445   1
   6   4  -2 366.240 19.9501   1
   6   4  -2 401.669 22.6780   9
   6   4  -2 391.004 21.2160   1
  -6   4   2 405.558 21.0124   4
   5  -4  -2 23.9406 6.12464   2
  -5  -4   2 8.95331 4.58866   1
   5  -4  -2 11.2087 5.11533   6
   5  -4  -2 14.6439 6.51818   9
   5  -4  -2 6.71208 5.80004   1
  -5  -4   2 24.7567 4.29996   4
  -5   4   2 9.07367 5.69313   1
   5   4  -2 19.5806 6.80229   9
  -5   4   2 18.5735 3.47989   7
   5   4  -2 16.7636 5.91785   2
   5   4  -2 19.6134 5.38094   1
   5   4  -2 20.5652 5.68788   1
  -5   4   2 19.3397 6.10513   4
   5   4  -2 18.6439 3.93298   4
   5   4  -2 16.4470 5.11478   5
  -4  -4   2 401.512 16.6894   4
   4  -4  -2 432.626 21.3535   1
   4  -4  -2 375.589 18.5541   6
  -4  -4   2 413.788 17.6733   1
  -4  -4   2 425.286 16.3559   7
   4   4  -2 416.080 16.4287   7
   4   4  -2 391.975 19.9945   9
  -4   4   2 389.420 15.7985   7
   4   4  -2 394.776 16.0590   4
  -4   4   2 388.320 19.8437   1
   4   4  -2 412.816 19.8176   2
  -4   4   2 400.248 19.3563   4
   4   4  -2 411.736 18.4896   5
   4   4  -2 372.247 18.1973   1
  -3  -4   2 2.93568 3.82109   8
   3  -4  -2 4.00544 4.28608   1
  -3  -4   2 7.73538 3.45275   5
   3  -4  -2 2.66516 2.87493   6
  -3  -4   2 3.68301 2.22959   4
  -3  -4   2 7.02274 2.70474   1
  -3  -4   2 6.49539 3.56358   3
   3  -4  -2 6.20616 4.02387   1
  -3  -4   2 5.80072 2.96140   7
  -3  -4   2 0.30484 2.70075   6
  -3   4   2 1.72605 3.81514   8
   3   4  -2 4.23738 3.16159   5
  -3   4   2 3.93879 3.06444   6
  -3   4   2 0.14704 3.65954   4
   3   4  -2 4.11186 2.73978   1
   3   4  -2 1.81694 3.30890   2
   3   4  -2 7.96314 4.20074   9
   3   4  -2 2.11784 2.72283   7
   3   4  -2 3.44547 2.22636   4
  -3   4   2 6.52819 3.84253   1
  -3   4   2 3.35975 4.51223   1
  -2  -4   2 1900.44 64.6317   1
   2  -4  -2 1975.63 67.0508   1
  -2  -4   2 1894.09 66.1695   8
  -2  -4   2 1931.27 65.2637   4
  -2  -4   2 1990.75 64.5588   1
   2  -4  -2 1822.76 66.1078   4
   2  -4  -2 1855.86 64.4949   6
  -2  -4   2 1865.44 65.8742   3
  -2  -4   2 2012.65 64.6249   7
  -2  -4   2 1905.27 66.4935   2
   2  -4  -2 1864.27 66.4399   1
   2  -4  -2 1860.60 63.8934   5
  -2  -4   2 1922.55 66.6832   9
  -2  -4   2 1968.19 66.0052   5
   2   4  -2 1833.71 65.8410   5
   2   4  -2 1855.80 66.5052   2
  -2   4   2 1814.35 66.5880   1
  -2   4   2 1822.28 64.3764   8
  -2   4   2 2028.83 64.7973   1
  -2   4   2 1950.44 66.3480   4
   2   4  -2 1911.19 64.5617   1
   2   4  -2 1907.39 64.6717   7
   2   4  -2 1839.99 66.5475   9
  -2   4   2 1821.98 65.5256   6
   2   4  -2 1907.95 64.6882   1
  -1  -4   2 1140.05 40.1032   3
   1  -4  -2 1160.74 39.8895   6
   1  -4  -2 1134.53 40.7767   4
  -1  -4   2 1133.40 40.5189   9
   1  -4  -2 1173.02 38.6033   8
   1  -4  -2 1094.64 40.0124   1
  -1  -4   2 1067.92 40.2783   2
  -1  -4   2 1130.11 40.3262   7
  -1  -4   2 1090.85 40.0263   5
   1  -4  -2 1179.93 40.8932   1
  -1  -4   2 1162.67 39.7044   8
  -1   4   2 1079.55 38.4340   8
   1   4  -2 1184.63 39.4215   8
   1   4  -2 1148.21 40.4937   3
   1   4  -2 1128.90 40.5899   9
  -1   4   2 1159.31 39.3716   5
   1   4  -2 1122.02 40.4648   2
   1   4  -2 1168.39 40.6607   7
   1   4  -2 1122.89 40.3383   5
  -1   4   2 1106.13 40.2056   4
  -1   4   2 1122.22 40.1403   1
  -1   4   2 1186.68 39.8152   1
   0  -4  -2 737.342 25.1408   8
   0  -4  -2 681.749 26.4144   9
   0  -4   2 732.150 26.1390   3
   0  -4  -2 687.777 25.5234   4
   0  -4   2 689.210 25.3698   5
   0  -4  -2 694.439 26.2386   1
   0  -4  -2 713.182 26.4901   1
   0  -4   2 692.966 25.5590   6
   0  -4   2 703.109 24.5850   8
   0  -4   2 720.367 23.9998   1
   0  -4   2 693.999 25.1616   2
   0  -4   2 674.884 26.3196   9
   0  -4   2 687.190 26.1749   7
   0  -4   2 722.339 24.3893   1
   0   4  -2 692.233 26.0665   3
   0   4   2 703.226 25.8831   1
   0   4  -2 734.340 25.8868   5
   0   4  -2 685.630 23.7764   1
   0   4  -2 691.297 23.9514   1
   0   4   2 685.440 25.0668   8
   0   4   2 674.752 25.4748   4
   0   4   2 672.590 25.8155   1
   0   4   2 751.009 24.9867   5
   0   4  -2 717.546 24.6366   8
   0   4  -2 710.070 25.3348   2
   0   4  -2 698.322 25.9852   7
  -1  -4  -2 158.315 8.38407   9
  -1  -4  -2 160.428 8.51916   1
   1  -4   2 160.308 7.47352   1
   1  -4   2 171.471 8.72811   6
  -1  -4  -2 169.741 8.32436   1
   1  -4   2 142.095 7.88347   7
  -1  -4  -2 165.861 6.92709   4
   1  -4   2 145.553 8.31457   3
  -1  -4  -2 165.452 8.28498   2
   1  -4   2 151.918 7.42511   5
  -1  -4  -2 155.722 7.54830   8
   1  -4   2 152.654 7.63936   1
  -1   4  -2 154.747 7.54192   8
  -1   4  -2 164.762 8.34577   6
  -1   4  -2 164.102 7.65990   1
   1   4   2 177.553 8.56693   9
  -1   4  -2 160.713 8.77482   3
  -1   4  -2 163.768 8.57068   7
   1   4   2 139.212 8.03210   1
   1   4   2 157.325 6.98568   4
   1   4   2 166.819 8.32045   1
   2  -4   2 68.3729 6.05251   6
  -2  -4  -2 50.7781 4.86052   2
  -2  -4  -2 60.5646 5.49909   9
  -2  -4  -2 46.1378 2.58203   3
  -2  -4  -2 55.4718 4.89640   1
   2  -4   2 53.8783 5.73011   1
  -2  -4  -2 52.0943 5.69832   6
   2  -4   2 51.1684 4.90293   7
  -2  -4  -2 49.5831 5.18323   1
   2  -4   2 56.0615 5.29029   1
  -2   4  -2 53.5091 5.65335   1
   2   4   2 49.7508 4.64724   1
   2   4   2 49.7826 4.75363   2
   2   4   2 49.5444 5.16240   1
  -2   4  -2 47.9037 5.31289   1
  -2   4  -2 44.4796 5.25936   6
  -2   4  -2 56.1514 5.51443   3
   2   4   2 51.1171 4.74273   9
  -2   4  -2 53.1694 4.97596   7
   3  -4   2 519.643 22.4484   1
  -3  -4  -2 517.619 21.3317   1
   3  -4   2 540.589 22.5876   6
   3  -4   2 494.451 18.8147   7
  -3  -4  -2 508.020 21.4528   2
  -3   4  -2 490.686 21.9556   1
   3   4   2 500.882 21.2819   2
   3   4   2 540.581 22.4737   9
   3   4   2 500.659 21.8533   1
  -3   4  -2 529.258 21.6614   1
  -3   4  -2 524.010 19.6989   7
   3   4   2 529.236 21.6032   1
   4  -4   2 83.6717 8.60620   6
   4  -4   2 73.5271 5.57391   7
   4  -4   2 71.4807 8.92849   1
  -4  -4  -2 71.2727 7.45379   1
   4  -4   2 79.1396 6.48487   2
   4   4   2 70.1733 8.06578   1
  -4   4  -2 77.5990 5.61575   7
   4   4   2 59.0118 6.85980   1
   4   4   2 78.7155 8.42697   9
   4   4   2 85.6251 6.29965   7
   4   4   2 79.2271 7.48450   2
  -4   4  -2 90.2005 9.08719   1
   4   4   2 73.1051 7.99400   6
   5  -4   2 703.168 31.3445   1
   5  -4   2 700.294 30.7767   6
   5  -4   2 636.768 24.2356   7
  -5  -4  -2 670.601 29.1653   1
   5  -4   2 674.706 27.3061   2
   5  -4   2 668.722 30.6436   9
  -5   4  -2 638.972 29.0490   1
   5   4   2 689.488 30.6651   9
   5   4   2 617.381 28.1555   2
   5   4   2 696.450 29.6817   1
   5   4   2 685.802 30.1288   6
   5   4   2 655.812 24.5495   7
   5   4   2 680.947 29.9701   1
   6  -4   2 134.543 14.5406   1
   6  -4   2 116.342 10.1139   2
  -6  -4  -2 137.732 12.2056   1
   6  -4   2 137.793 13.1521   9
   6  -4   2 131.509 13.0607   6
   6   4   2 141.877 13.3699   9
  -6   4  -2 126.445 13.1141   1
   6   4   2 130.347 11.5842   2
   6   4   2 133.028 12.7364   6
   6   4   2 121.539 12.2705   1
   6   4   2 122.088 6.97752   7
   6   4   2 141.282 13.1263   1
   7  -4   2 31.4976 11.0768   1
   7  -4   2 38.3172 10.4125   9
   7  -4   2 52.6002 10.9140   6
   7  -4   2 38.9267 7.86219   2
  -7  -4  -2 50.9484 10.0517   1
   7   4   2 48.4026 10.8550   9
  -7   4  -2 28.0677 10.3211   1
   7   4   2 50.4412 9.18850   2
   7   4   2 51.3871 10.8704   1
   7   4   2 48.7777 10.0568   6
   8  -4   2 360.203 25.1529   9
   8  -4   2 316.797 23.3049   6
   8  -4   2 371.525 26.9491   1
   8  -4   2 339.017 19.9027   2
  -8  -4  -2 298.487 21.9588   1
   8   4   2 311.554 22.6638   6
  -8   4  -2 312.322 23.4598   1
   8   4   2 309.341 23.6066   1
   8   4   2 291.922 23.1381   9
   8   4   2 318.148 20.9267   2
   9  -4   2 27.8123 14.7598   1
   9  -4   2 63.4498 11.7349   2
   9  -4   2 65.6753 14.7708   6
   9  -4   2 70.1460 15.4280   9
   9   4   2 29.0998 11.3331   6
   9   4   2 45.7605 11.5579   5
   9   4   2 45.9858 13.3302   1
   9   4   2 49.5749 14.3804   9
   9   4   2 59.0526 12.2927   2
  -9   4  -2 26.0713 13.5020   1
  10  -4   2 442.787 27.5184   2
  10  -4   2 454.519 34.7836   1
  10  -4   2 427.384 32.4702   9
  10  -4   2 422.780 31.3363   6
  10   4   2 409.092 31.7636   9
  10   4   2 430.192 30.3787   6
  10   4   2 433.052 31.5872   1
  10   4   2 434.800 27.2418   5
  10   4   2 447.305 28.5097   2
 -10   4  -2 403.584 31.4503   1
  11  -4   2 128.230 23.4263   9
  11  -4   2 157.625 26.3917   1
  11  -4   2 143.211 22.4881   6
  11   4   2 201.532 21.7367   2
  11   4   2 166.626 24.4110   1
  11   4   2 155.144 24.1290   9
  11  -5  -2 76.2603 20.5965   9
  11  -5  -2 78.8183 21.4611   1
  11  -5  -2 43.7715 16.2898   6
  11  -5  -2 69.9737 17.5183   2
  11   5  -2 63.3259 19.1943   9
  11   5  -2 77.4426 18.8179   1
  11   5  -2 40.7864 16.7267   2
  10  -5  -2 50.1872 14.0202   6
  10  -5  -2 58.8392 16.6398   9
  10  -5  -2 41.8884 14.1200   2
  10  -5  -2 48.5902 18.0370   1
  10   5  -2 73.3574 16.0112   1
  10   5  -2 43.7706 14.3930   2
  10   5  -2 42.5325 16.2668   9
 -10   5   2 34.4944 16.6539   1
   9  -5  -2 107.346 15.4304   6
   9  -5  -2 88.3507 17.6626   1
   9  -5  -2 127.926 16.3338   2
   9  -5  -2 151.363 19.7385   9
   9   5  -2 125.328 16.2523   1
  -9   5   2 118.667 18.1355   1
   9   5  -2 171.292 19.9862   9
   9   5  -2 133.069 14.1031   5
   9   5  -2 135.097 16.8359   2
   8  -5  -2 -2.7211 9.26027   9
   8  -5  -2 3.05224 8.20113   6
   8  -5  -2 -4.8644 9.08614   1
   8  -5  -2 -0.7344 7.52741   2
   8   5  -2 6.25854 9.28992   9
   8   5  -2 1.66510 7.04677   5
   8   5  -2 5.30789 8.24665   1
  -8   5   2 -3.0801 8.96981   1
  -8   5   2 1.66096 8.47957   4
   8   5  -2 17.6883 9.19394   2
   7  -5  -2 240.949 17.3847   6
   7  -5  -2 211.750 17.2729   2
  -7  -5   2 199.129 15.8591   1
   7  -5  -2 257.014 19.9257   9
   7  -5  -2 233.730 20.1093   1
  -7  -5   2 250.524 12.9094   4
   7   5  -2 216.437 17.3506   2
   7   5  -2 251.238 19.2092   9
  -7   5   2 240.872 17.0916   4
   7   5  -2 244.938 16.2845   5
   7   5  -2 247.413 17.7288   1
  -7   5   2 226.670 19.4119   1
  -6  -5   2 117.473 10.6675   1
   6  -5  -2 124.050 12.8109   9
  -6  -5   2 116.493 8.13945   4
   6  -5  -2 110.873 12.8471   1
   6  -5  -2 120.586 11.6532   6
   6  -5  -2 106.981 11.4346   2
   6   5  -2 117.037 7.69798   4
   6   5  -2 116.372 12.6296   9
  -6   5   2 122.246 7.24727   7
   6   5  -2 100.581 10.4325   1
  -6   5   2 113.373 11.4567   4
   6   5  -2 117.311 11.9685   2
   6   5  -2 106.082 11.0625   1
  -6   5   2 120.234 13.1459   1
   6   5  -2 126.766 11.0223   5
   5  -5  -2 368.404 22.1419   1
   5  -5  -2 368.652 20.0515   6
  -5  -5   2 381.054 18.8738   1
  -5  -5   2 432.654 17.4026   4
  -5   5   2 434.373 16.6524   7
   5   5  -2 420.104 16.7995   7
   5   5  -2 387.874 19.8141   1
  -5   5   2 365.278 20.1375   4
   5   5  -2 402.319 16.4381   4
  -5   5   2 427.829 22.6327   1
   5   5  -2 427.342 22.1914   9
   5   5  -2 449.265 22.0111   2
   5   5  -2 417.135 19.8309   5
  -4  -5   2 3.64394 3.31715   1
  -4  -5   2 9.09638 3.76624   7
   4  -5  -2 5.32631 3.87407   6
   4  -5  -2 4.79755 1.80124   5
  -4  -5   2 9.47791 2.97027   4
   4  -5  -2 0.63040 4.98012   1
   4   5  -2 3.38502 3.84260   5
   4   5  -2 3.51089 2.59027   4
   4   5  -2 8.55488 4.73621   2
  -4   5   2 11.7653 5.44152   1
   4   5  -2 8.87426 3.91678   1
  -4   5   2 7.66361 3.50540   7
   4   5  -2 2.09632 3.16534   7
   4   5  -2 1.80889 4.14517   9
  -4   5   2 5.95193 4.79190   4
  -3  -5   2 65.9305 6.20570   7
   3  -5  -2 56.2639 7.64675   1
  -3  -5   2 65.9506 6.53292   8
  -3  -5   2 74.1988 5.13329   1
   3  -5  -2 73.6127 3.68203   5
  -3  -5   2 72.6859 5.22504   4
   3  -5  -2 67.8873 6.38967   6
  -3  -5   2 58.8305 6.27104   3
  -3  -5   2 56.4519 6.19819   6
   3   5  -2 57.2175 6.84584   9
  -3   5   2 57.1798 6.37939   8
   3   5  -2 69.5287 5.36632   1
  -3   5   2 56.6376 7.04611   1
   3   5  -2 72.0391 6.37826   7
  -3   5   2 61.2737 5.92259   6
   3   5  -2 78.2338 7.29081   2
  -3   5   2 62.8889 7.93353   1
   3   5  -2 52.5418 6.45148   5
  -3   5   2 66.4823 7.50606   4
  -3   5   2 60.8197 5.77983   7
   3   5  -2 75.2438 5.29387   1
  -2  -5   2 6.07275 3.12137   9
  -2  -5   2 12.2848 2.04870   1
  -2  -5   2 19.1901 3.87569   5
  -2  -5   2 12.0135 3.10432   8
  -2  -5   2 7.92103 3.38494   2
  -2  -5   2 10.5524 1.68385   1
   2  -5  -2 16.1862 4.34806   1
   2  -5  -2 1.98561 3.35110   1
   2  -5  -2 4.59014 1.69630   5
  -2  -5   2 4.25596 3.41148   7
   2  -5  -2 5.60844 2.68381   6
  -2  -5   2 13.2819 3.22092   3
  -2  -5   2 7.04145 2.30878   4
   2  -5  -2 10.0296 4.04775   4
  -2   5   2 10.8872 4.25578   4
   2   5  -2 9.54762 3.26888   5
   2   5  -2 7.03966 3.15347   9
  -2   5   2 9.81517 1.75307   5
   2   5  -2 10.2141 3.22700   3
  -2   5   2 11.2326 3.25263   8
   2   5  -2 7.95179 1.81730   1
   2   5  -2 6.22828 3.29133   7
   2   5  -2 7.23627 3.12796   2
   2   5  -2 7.04389 1.77575   1
  -2   5   2 5.86538 2.86088   6
  -2   5   2 14.2865 4.11112   1
  -2   5   2 6.29088 3.26972   1
  -1  -5   2 944.677 34.9849   7
   1  -5  -2 909.701 32.8607   5
   1  -5  -2 958.196 32.2866   8
   1  -5  -2 935.351 34.5081   4
   1  -5  -2 1013.54 35.6152   1
  -1  -5   2 975.140 34.6811   2
  -1  -5   2 990.788 33.4906   8
   1  -5  -2 970.591 34.6883   6
  -1  -5   2 921.141 34.7745   9
   1  -5  -2 898.822 34.7510   1
  -1  -5   2 959.775 34.2548   3
  -1  -5   2 929.312 34.6074   5
  -1   5   2 954.202 34.7819   1
   1   5  -2 942.477 34.6341   3
   1   5  -2 959.077 35.0535   7
  -1   5   2 966.252 32.8430   5
   1   5  -2 971.232 33.4790   8
  -1   5   2 950.227 32.4668   8
  -1   5   2 968.911 34.6551   4
   1   5  -2 920.735 34.6636   2
   1   5  -2 902.360 35.0768   9
   1   5  -2 963.384 34.6756   5
  -1   5   2 909.050 34.1188   1
   0  -5  -2 239.162 11.8483   1
   0  -5   2 250.851 11.5454   6
   0  -5  -2 246.249 12.3404   9
   0  -5   2 264.028 12.3340   7
   0  -5   2 257.063 11.0827   2
   0  -5   2 264.628 9.76404   1
   0  -5   2 268.042 9.82799   1
   0  -5   2 263.027 12.5072   9
   0  -5  -2 258.793 10.2976   8
   0  -5   2 252.361 11.1128   5
   0  -5   2 249.892 11.9264   3
   0  -5  -2 288.755 12.3474   1
   0  -5   2 282.291 10.0407   8
   0  -5  -2 238.815 11.3723   4
   0   5   2 247.197 11.8112   1
   0   5  -2 274.688 11.8022   5
   0   5  -2 257.639 9.91334   8
   0   5  -2 244.249 9.76027   1
   0   5  -2 257.196 9.82482   1
   0   5   2 252.520 11.5865   1
   0   5   2 251.914 10.6911   5
   0   5   2 259.015 11.5134   4
   0   5   2 250.003 10.2050   8
   0   5  -2 249.525 11.9308   3
   0   5  -2 245.694 12.1011   7
   1  -5   2 5.94879 2.74225   6
  -1  -5  -2 3.11902 2.43623   9
  -1  -5  -2 4.49386 1.78575   8
  -1  -5  -2 6.78611 2.11653   4
   1  -5   2 4.87120 2.38605   1
  -1  -5  -2 6.47703 2.80332   2
  -1  -5  -2 10.6744 2.68806   1
   1  -5   2 3.18735 2.73772   3
  -1  -5  -2 5.47312 2.57853   1
   1  -5   2 5.66426 2.32289   5
   1  -5   2 7.64848 3.69978   7
   1  -5   2 9.71200 2.76919   1
  -1   5  -2 2.84537 2.59725   1
   1   5   2 11.7665 2.57314   1
   1   5   2 3.04550 2.00606   4
  -1   5  -2 12.9356 3.67098   7
  -1   5  -2 0.33867 2.25132   6
   1   5   2 7.62386 2.91539   9
   1   5   2 5.04804 1.23042   3
   1   5   2 14.8592 3.20480   1
  -1   5  -2 6.85622 2.72956   3
  -1   5  -2 4.51985 1.78136   8
   2  -5   2 120.950 7.86297   1
   2  -5   2 106.738 7.72042   6
  -2  -5  -2 101.025 7.62821   9
  -2  -5  -2 108.594 4.46003   3
   2  -5   2 92.7173 6.95298   7
  -2  -5  -2 101.090 4.64741   4
  -2  -5  -2 102.757 6.83155   1
  -2  -5  -2 110.588 7.39835   2
   2   5   2 91.6228 6.83508   2
  -2   5  -2 97.9067 7.22538   7
   2   5   2 105.988 7.44254   1
   2   5   2 97.8127 6.56403   1
  -2   5  -2 92.1866 6.94768   1
   2   5   2 117.420 7.92179   9
  -2   5  -2 99.5769 7.88144   3
  -2   5  -2 86.6259 6.98715   1
   3  -5   2 1127.45 43.1172   6
  -3  -5  -2 1188.17 38.3738   3
   3  -5   2 1099.62 42.8504   1
  -3  -5  -2 1124.50 41.6561   1
   3  -5   2 1073.70 39.6679   7
   3   5   2 1142.98 41.8881   2
  -3   5  -2 1164.40 42.6747   1
  -3   5  -2 1133.43 39.8790   7
   3   5   2 1161.97 42.9398   9
  -3   5  -2 1119.27 41.5454   1
  -3   5  -2 1124.15 42.9057   3
   3   5   2 1042.58 41.4028   1
   3   5   2 1139.94 42.0670   1
   4  -5   2 -0.5963 4.68212   6
   4  -5   2 -2.1729 5.32831   1
   4  -5   2 0.86429 3.23509   7
  -4  -5  -2 5.47697 4.30268   1
   4   5   2 0.34113 4.10552   9
  -4   5  -2 1.09634 4.99923   1
  -4   5  -2 0.38812 3.09814   7
   4   5   2 3.99518 4.01193   1
   4   5   2 -2.4697 3.36514   2
   4   5   2 2.27985 4.12366   1
   4   5   2 1.98010 3.37452   7
   5  -5   2 1.77598 3.47853   7
   5  -5   2 1.65225 6.18075   1
  -5  -5  -2 -0.6418 4.37207   1
   5  -5   2 7.57864 6.18816   6
   5  -5   2 -1.5451 3.62284   2
   5   5   2 -5.9968 4.61761   9
  -5   5  -2 0.93905 3.19480   7
   5   5   2 -1.1233 3.16370   7
   5   5   2 1.13069 4.72173   1
  -5   5  -2 5.76819 6.59890   1
   5   5   2 -3.9744 4.09136   2
   5   5   2 -0.7330 5.09764   1
   6  -5   2 8.38945 6.61637   9
   6  -5   2 5.36378 7.18294   1
   6  -5   2 11.5212 6.87211   6
   6  -5   2 4.29618 4.98129   2
  -6  -5  -2 4.01245 5.57529   1
   6   5   2 11.9949 6.79913   6
   6   5   2 5.60241 5.47671   2
  -6   5  -2 12.6682 7.61885   1
   6   5   2 7.12318 6.82257   1
   6   5   2 7.64072 6.52594   1
   6   5   2 11.4406 3.83878   7
   6   5   2 3.15889 7.04944   9
   7  -5   2 38.9406 11.5810   1
   7  -5   2 28.7244 7.57392   2
   7  -5   2 27.2368 9.52079   6
   7  -5   2 35.8792 9.74125   9
  -7  -5  -2 24.2220 8.86161   1
   7   5   2 20.5493 9.26886   9
  -7   5  -2 27.0731 9.81290   1
   7   5   2 32.7422 8.70135   2
   7   5   2 43.7592 10.1998   1
   7   5   2 41.3083 9.92113   6
   8  -5   2 -1.2989 9.22284   6
   8  -5   2 5.46764 11.8328   1
   8  -5   2 1.36834 7.00682   2
   8  -5   2 3.86162 8.81371   9
   8   5   2 4.72628 10.1578   9
   8   5   2 -2.4961 8.95274   1
   8   5   2 4.05444 7.59796   2
   8   5   2 1.44913 7.50872   5
  -8   5  -2 7.16727 11.2362   1
   9  -5   2 3.63595 8.48217   2
   9  -5   2 -4.1512 11.5599   1
   9  -5   2 0.50037 9.91621   6
   9  -5   2 7.45979 11.5154   9
   9   5   2 -4.1676 9.85143   1
   9   5   2 4.51599 9.93484   2
   9   5   2 -2.8081 9.05066   5
   9   5   2 -1.7391 10.0785   9
  -9   5  -2 -1.0419 10.8819   1
  10  -5   2 17.4369 13.7464   6
  10  -5   2 16.9119 11.3492   2
  10  -5   2 5.62914 12.6700   9
  10  -5   2 17.5560 16.8301   1
  10   5   2 25.4608 12.0570   2
  10   5   2 16.1611 13.2636   1
 -10   5  -2 14.5384 15.5569   1
  10   5   2 22.7634 13.3472   9
  10   5   2 8.21774 10.8301   5
  11  -5   2 -0.9920 16.0144   9
  11  -5   2 1.83984 17.0938   1
  11  -5   2 2.78758 15.6955   6
  11   5   2 -3.2813 14.2540   1
  11   5   2 -5.7188 13.1424   2
  11   5   2 2.31056 16.8143   9
  10  -6  -2 -5.7684 12.4111   9
  10  -6  -2 0.63124 16.0294   1
  10  -6  -2 -6.5379 11.5939   2
  10  -6  -2 3.50094 12.0065   6
 -10   6   2 2.74615 15.4984   1
  10   6  -2 9.59534 12.7069   1
  10   6  -2 1.68803 13.2143   2
  10   6  -2 -1.8238 9.81913   5
  10   6  -2 -6.7181 12.5340   9
   9  -6  -2 27.6357 11.1403   6
   9  -6  -2 59.1245 15.0435   9
   9  -6  -2 47.9805 12.3339   2
   9  -6  -2 45.2628 15.2825   1
  -9   6   2 53.5964 15.3547   1
   9   6  -2 78.0219 16.1766   9
   9   6  -2 38.7703 13.1211   2
   9   6  -2 37.8487 12.3437   1
   9   6  -2 49.1616 11.4245   5
   8  -6  -2 73.4920 12.6341   2
   8  -6  -2 78.0148 14.4571   9
   8  -6  -2 109.115 17.2118   1
   8  -6  -2 85.8201 13.0864   6
  -8   6   2 73.8750 12.5467   4
   8   6  -2 88.4267 11.4950   5
   8   6  -2 101.966 13.5360   1
   8   6  -2 105.617 14.2584   2
   8   6  -2 76.4078 13.4963   9
  -8   6   2 71.3947 14.3976   1
   7  -6  -2 296.963 19.8169   6
   7  -6  -2 282.744 21.9959   1
  -7  -6   2 296.672 13.7198   4
   7  -6  -2 290.872 21.3978   9
   7  -6  -2 276.188 19.2421   2
  -7   6   2 245.141 20.5476   1
   7   6  -2 261.477 20.6269   9
  -7   6   2 223.426 18.1188   4
   7   6  -2 256.814 17.8067   1
  -7   6   2 284.850 12.3863   7
   7   6  -2 257.166 19.6444   2
   7   6  -2 294.535 18.3047   5
   6  -6  -2 869.402 39.9916   9
   6  -6  -2 810.652 30.3810   5
  -6  -6   2 876.495 32.4028   4
   6  -6  -2 822.016 37.5743   2
   6  -6  -2 873.657 41.2357   1
   6  -6  -2 891.933 38.0352   6
  -6  -6   2 883.128 35.2145   1
  -6   6   2 885.263 39.8198   1
   6   6  -2 861.184 39.4492   9
   6   6  -2 909.965 36.9288   5
   6   6  -2 835.126 32.3385   7
   6   6  -2 852.122 34.6209   1
  -6   6   2 931.425 37.6159   4
  -6   6   2 877.850 31.9386   7
   6   6  -2 864.016 36.5116   1
   6   6  -2 880.203 38.4192   2
   5  -6  -2 939.107 41.3566   1
   5  -6  -2 948.718 32.6364   5
  -5  -6   2 982.858 35.2488   4
  -5  -6   2 986.816 37.0116   1
   5  -6  -2 1025.23 39.8371   6
   5   6  -2 935.724 40.7005   9
  -5   6   2 958.944 39.9866   1
  -5   6   2 929.345 39.5140   4
   5   6  -2 973.085 38.8688   5
  -5   6   2 956.570 34.9173   7
   5   6  -2 975.835 35.8226   7
   5   6  -2 895.648 39.5259   2
   5   6  -2 956.288 37.7208   1
   4  -6  -2 728.763 31.6232   1
   4  -6  -2 649.839 23.9150   5
  -4  -6   2 705.609 26.0441   1
   4  -6  -2 694.677 29.0107   6
  -4  -6   2 722.771 26.2423   4
  -4  -6   2 711.103 27.5411   7
  -4   6   2 717.335 25.8469   7
   4   6  -2 690.416 26.5391   1
   4   6  -2 689.562 27.4913   1
   4   6  -2 675.159 26.6745   7
   4   6  -2 658.618 30.2162   9
  -4   6   2 720.667 30.4266   1
  -4   6   2 689.060 29.2427   4
   4   6  -2 645.797 29.5855   2
   4   6  -2 685.384 28.8891   5
   3  -6  -2 103.218 9.79383   1
   3  -6  -2 86.9441 4.71760   5
  -3  -6   2 85.5348 7.51448   7
  -3  -6   2 91.6446 6.18611   4
  -3  -6   2 101.598 5.71474   1
  -3  -6   2 92.4200 7.63083   3
  -3  -6   2 86.8404 7.74015   8
   3  -6  -2 85.1475 7.59027   6
  -3   6   2 83.3075 8.99822   1
   3   6  -2 91.5736 8.57376   9
  -3   6   2 104.434 7.82028   7
  -3   6   2 84.4675 7.30726   8
  -3   6   2 90.4595 8.71823   1
   3   6  -2 106.324 8.63349   2
   3   6  -2 79.4807 7.61178   5
   3   6  -2 97.4531 7.79700   7
   3   6  -2 92.2506 6.15115   1
  -3   6   2 88.8507 8.50036   4
   3   6  -2 100.655 5.79125   1
  -2  -6   2 36.4396 2.62934   1
   2  -6  -2 32.8267 4.80372   6
  -2  -6   2 45.7688 3.10410   1
   2  -6  -2 35.5428 3.32895   5
  -2  -6   2 38.0717 5.56287   7
  -2  -6   2 39.7912 4.43707   8
   2  -6  -2 42.6618 6.08499   1
  -2  -6   2 36.0368 4.72161   3
  -2   6   2 40.5269 5.59583   7
   2   6  -2 36.8330 2.61758   1
  -2   6   2 35.3089 5.14919   1
   2   6  -2 32.8038 4.66985   9
   2   6  -2 44.5086 2.93739   1
  -2   6   2 39.6856 5.67018   4
   2   6  -2 47.9102 5.62102   5
  -2   6   2 46.6195 4.51954   8
   2   6  -2 47.4250 5.67884   7
   2   6  -2 40.6951 4.94041   3
  -2   6   2 26.6423 5.07801   1
  -2   6   2 38.0851 3.30050   5
   2   6  -2 45.3200 5.85665   2
  -1  -6   2 90.4395 4.90546   8
   1  -6  -2 65.2563 5.67550   6
   1  -6  -2 51.7766 5.79471   4
   1  -6  -2 63.8084 4.06121   8
   1  -6  -2 61.3361 5.90177   1
  -1  -6   2 76.6905 5.79933   3
   1  -6  -2 69.7967 4.92382   5
  -1  -6   2 64.2344 6.08126   5
  -1  -6   2 72.8467 6.17523   9
  -1  -6   2 68.7643 6.59683   7
   1  -6  -2 58.9402 5.62114   1
  -1  -6   2 67.5280 5.85562   2
   1   6  -2 76.4041 6.22587   2
  -1   6   2 59.4407 6.08872   4
  -1   6   2 78.9258 4.45179   8
  -1   6   2 78.4675 6.73001   1
  -1   6   2 81.3768 6.51643   1
   1   6  -2 68.6202 6.46454   9
   1   6  -2 70.3808 4.45489   8
   1   6  -2 69.7934 5.85435   3
   1   6  -2 71.2919 6.82254   7
  -1   6   2 72.0597 4.75090   5
   1   6  -2 72.2057 6.13468   5
   0  -6   2 654.800 26.5396   3
   0  -6   2 681.855 26.0791   2
   0  -6   2 677.714 24.3652   1
   0  -6   2 725.200 23.6848   8
   0  -6   2 725.859 24.0182   1
   0  -6   2 651.804 27.2645   9
   0  -6  -2 687.674 27.6970   9
   0  -6  -2 733.813 24.4883   8
   0  -6   2 673.067 25.7892   5
   0  -6   2 715.796 26.5798   6
   0  -6  -2 701.663 26.6196   1
   0  -6  -2 696.738 25.8400   4
   0  -6   2 719.708 27.1579   7
   0  -6  -2 650.901 26.6451   1
   0   6   2 692.820 24.2271   8
   0   6  -2 720.715 27.2803   7
   0   6   2 696.608 26.2546   1
   0   6   2 713.124 26.2148   4
   0   6   2 669.207 25.3151   3
   0   6   2 673.366 26.5351   1
   0   6  -2 710.925 24.1645   8
   0   6   2 681.561 26.0444   5
   0   6  -2 665.667 26.7913   3
   0   6  -2 666.488 24.2926   1
   0   6  -2 685.028 24.3058   1
   0   6  -2 717.468 26.1590   5
  -1  -6  -2 1442.35 53.0915   1
  -1  -6  -2 1491.49 50.2874   4
  -1  -6  -2 1498.20 50.1170   8
  -1  -6  -2 1492.17 52.7720   1
  -1  -6  -2 1445.60 52.8115   2
   1  -6   2 1406.92 51.2737   5
  -1  -6  -2 1460.46 53.2396   9
   1  -6   2 1495.40 53.2920   6
   1  -6   2 1447.78 52.1057   7
   1  -6   2 1453.63 53.2249   3
   1  -6   2 1439.10 50.7971   1
   1  -6   2 1484.39 50.3083   1
  -1   6  -2 1471.55 50.1300   8
   1   6   2 1548.75 52.4096   5
   1   6   2 1584.85 53.3607   9
  -1   6  -2 1538.41 51.9054   5
   1   6   2 1489.43 52.6158   1
   1   6   2 1501.91 50.9968   3
  -1   6  -2 1505.47 51.9192   7
   1   6   2 1530.04 52.7544   1
  -1   6  -2 1400.46 53.0361   6
  -1   6  -2 1483.27 53.2848   3
  -1   6  -2 1522.29 50.4225   1
   1   6   2 1454.84 50.8150   4
  -2  -6  -2 1486.68 47.5897   3
   2  -6   2 1294.37 48.2252   5
   2  -6   2 1416.88 49.7596   1
  -2  -6  -2 1402.79 47.9499   4
   2  -6   2 1402.50 50.7499   6
   2  -6   2 1302.41 48.5428   7
  -2  -6  -2 1423.71 49.3821   1
   2   6   2 1426.56 51.1905   9
  -2   6  -2 1340.41 48.6100   1
  -2   6  -2 1448.91 48.9115   7
   2   6   2 1360.12 49.8172   1
  -2   6  -2 1431.42 49.3642   1
   2   6   2 1357.65 49.3772   1
   2   6   2 1376.27 50.5832   5
  -2   6  -2 1348.04 50.9363   3
  -3  -6  -2 1033.14 37.7897   1
   3  -6   2 925.742 38.8937   6
   3  -6   2 1063.66 38.5062   1
   3  -6   2 952.646 35.9272   7
  -3  -6  -2 1033.60 34.4166   3
   3   6   2 1004.80 39.0776   9
   3   6   2 1011.91 37.6328   7
  -3   6  -2 1058.05 39.3935   3
  -3   6  -2 1017.22 38.0455   1
   3   6   2 1006.65 37.0415   1
   3   6   2 970.792 37.9285   1
  -3   6  -2 996.166 37.8119   1
  -3   6  -2 976.553 36.2123   7
   3   6   2 978.336 38.3527   2
  -4  -6  -2 1873.75 62.8066   3
  -4  -6  -2 1848.61 66.5378   1
   4  -6   2 1785.36 63.4073   7
   4  -6   2 1957.95 68.2634   1
   4  -6   2 1792.55 68.1309   6
  -4   6  -2 1952.33 64.8447   7
   4   6   2 1857.43 67.0798   1
   4   6   2 1780.06 65.4837   1
   4   6   2 1872.67 64.9707   7
  -4   6  -2 1803.92 66.7945   1
   4   6   2 1870.54 67.2828   2
   4   6   2 1808.38 68.1245   9
   5  -6   2 4.30902 4.21089   7
  -5  -6  -2 1.59942 4.71969   1
   5  -6   2 3.74714 5.41170   6
   5  -6   2 1.46799 6.46888   1
   5   6   2 3.06323 5.19888   2
   5   6   2 0.94566 5.36328   1
   5   6   2 -2.9839 5.04352   9
   5   6   2 0.41018 3.68974   7
  -5   6  -2 8.76908 6.30386   1
  -5   6  -2 1.68063 3.80409   7
   5   6   2 -0.1823 4.83975   1
   6  -6   2 16.2248 5.73392   2
  -6  -6  -2 8.41792 6.53709   1
   6  -6   2 9.00690 7.87691   1
   6  -6   2 12.9279 7.59873   6
   6  -6   2 19.3532 7.96025   9
  -6   6  -2 17.9607 8.48727   1
   6   6   2 31.8171 7.62526   2
   6   6   2 10.8746 6.78101   9
   6   6   2 12.5384 7.38753   1
   6   6   2 21.2527 4.80824   7
   6   6   2 6.02833 6.12093   1
   7  -6   2 84.1688 13.1854   6
   7  -6   2 117.942 15.7683   1
  -7  -6  -2 87.4437 11.6763   1
   7  -6   2 85.1575 10.3034   2
   7  -6   2 78.1905 12.5915   9
   7   6   2 88.3337 7.09600   7
   7   6   2 81.3327 11.8282   5
  -7   6  -2 77.8459 13.5553   1
   7   6   2 108.682 13.9199   9
   7   6   2 102.707 13.1573   1
   7   6   2 100.225 12.0823   2
   8  -6   2 277.077 22.8315   9
   8  -6   2 251.452 17.8851   2
   8  -6   2 260.769 23.3982   1
   8  -6   2 264.574 22.0587   6
   8   6   2 264.827 22.1954   9
   8   6   2 230.328 20.2064   1
   8   6   2 283.159 20.4233   5
  -8   6  -2 310.140 23.5866   1
   8   6   2 258.364 19.5753   2
   9  -6   2 386.644 31.3267   1
   9  -6   2 424.045 28.9582   6
   9  -6   2 471.517 25.7881   2
   9  -6   2 430.035 29.9067   9
   9   6   2 423.740 26.7122   2
   9   6   2 394.617 25.7133   5
  -9   6  -2 371.439 28.2598   1
   9   6   2 335.523 27.2191   9
   9   6   2 331.357 26.5047   1
  10  -6   2 113.850 19.4430   6
  10  -6   2 151.982 22.1351   9
  10  -6   2 138.034 16.9192   2
  10  -6   2 112.949 22.6011   1
  10   6   2 136.030 17.6916   5
  10   6   2 139.470 19.7926   1
  10   6   2 134.099 17.9279   2
 -10   6  -2 169.639 22.1384   1
  10   6   2 120.122 20.6372   9
  10  -7  -2 31.7761 16.5765   9
  10  -7  -2 23.2238 17.5982   1
  10  -7  -2 34.3858 13.8559   6
  10  -7  -2 41.6011 14.2427   2
  10   7  -2 39.6677 15.5849   2
  10   7  -2 29.5133 14.5357   9
  10   7  -2 38.3801 12.5700   5
 -10   7   2 44.7765 17.9090   1
  10   7  -2 37.7518 13.4201   1
   9  -7  -2 39.7911 12.2192   2
   9  -7  -2 54.0675 15.7528   1
   9  -7  -2 47.0218 12.7476   6
   9  -7  -2 37.5701 13.4938   9
   9   7  -2 47.8165 14.3260   9
  -9   7   2 38.2522 14.6172   1
   9   7  -2 25.0774 10.8127   1
   9   7  -2 28.9692 10.6081   5
   9   7  -2 26.8951 11.7378   2
   8  -7  -2 27.2607 13.1696   1
   8  -7  -2 21.9911 9.83835   2
   8  -7  -2 32.3627 11.5278   9
   8  -7  -2 32.5024 10.1627   6
  -8   7   2 43.0565 13.5551   1
   8   7  -2 35.0740 10.2284   1
   8   7  -2 40.0036 11.7101   2
   8   7  -2 13.4436 10.0087   9
   8   7  -2 30.4298 9.37250   5
  -8   7   2 23.2286 10.0855   4
   7  -7  -2 3.43858 7.09606   2
   7  -7  -2 -3.1907 6.37386   6
   7  -7  -2 5.95668 8.62019   9
  -7  -7   2 -1.7594 3.70841   4
   7  -7  -2 -6.7563 8.03805   1
  -7   7   2 -0.6169 7.87848   4
   7   7  -2 -1.8562 6.96981   5
  -7   7   2 0.34449 8.55003   1
  -7   7   2 4.44333 4.59059   7
   7   7  -2 -1.0788 6.45510   1
   7   7  -2 -3.1856 6.97960   9
   7   7  -2 -1.4788 8.37434   2
   6  -7  -2 2.06839 8.26080   1
  -6  -7   2 9.02616 3.76362   4
   6  -7  -2 8.50639 6.34545   6
  -6  -7   2 9.91130 5.71262   1
   6  -7  -2 7.75238 3.07297   5
  -6   7   2 -2.2910 6.44765   4
  -6   7   2 11.1902 4.98753   7
   6   7  -2 14.7580 7.12597   2
   6   7  -2 2.70591 5.35181   1
   6   7  -2 7.14927 6.30153   5
   6   7  -2 15.3343 7.25591   9
  -6   7   2 9.16446 8.14811   1
   6   7  -2 17.0300 5.27211   7
   5  -7  -2 141.021 14.0114   1
   5  -7  -2 159.276 12.1879   6
  -5  -7   2 143.125 8.42645   4
   5  -7  -2 136.764 6.87447   5
  -5  -7   2 159.656 10.2784   1
   5   7  -2 143.877 10.5055   1
  -5   7   2 159.021 9.79509   7
   5   7  -2 143.047 11.9937   5
  -5   7   2 133.558 12.2368   4
   5   7  -2 149.240 13.1499   9
   5   7  -2 130.940 9.83212   7
  -5   7   2 133.562 12.7544   1
   5   7  -2 135.069 12.4779   2
  -4  -7   2 1568.20 53.1153   4
  -4  -7   2 1518.06 53.0733   1
   4  -7  -2 1536.86 59.0714   1
   4  -7  -2 1501.07 52.2419   5
   4  -7  -2 1539.22 56.5052   6
  -4   7   2 1485.12 57.6237   1
   4   7  -2 1511.14 56.4040   5
   4   7  -2 1469.01 53.7695   1
   4   7  -2 1549.56 53.0011   1
  -4   7   2 1461.75 53.4040   7
   4   7  -2 1495.78 54.3715   7
  -4   7   2 1535.69 55.7720   4
   4   7  -2 1422.63 56.6750   2
   4   7  -2 1490.40 57.5664   9
   3  -7  -2 74.8806 8.90620   1
  -3  -7   2 84.1567 5.36435   1
  -3  -7   2 98.4768 6.49579   4
   3  -7  -2 87.8493 5.10260   5
   3  -7  -2 87.6423 8.09857   6
  -3  -7   2 87.8961 7.64253   8
   3   7  -2 92.9620 8.19001   7
  -3   7   2 71.2622 7.13956   8
   3   7  -2 86.4027 5.81386   1
   3   7  -2 95.7757 8.58974   5
  -3   7   2 88.3318 7.79786   7
  -3   7   2 107.636 9.46295   1
   3   7  -2 97.0762 5.64758   1
   3   7  -2 81.5421 8.27391   2
  -3   7   2 108.713 10.1667   1
  -3   7   2 78.0036 8.62948   4
   3   7  -2 97.9414 8.98146   9
  -2  -7   2 1172.92 41.3771   8
   2  -7  -2 1139.09 44.3141   1
  -2  -7   2 1119.44 42.0722   3
  -2  -7   2 1169.36 39.5800   1
  -2  -7   2 1215.08 40.0025   1
   2  -7  -2 1096.02 43.0241   6
   2  -7  -2 1101.59 39.2401   5
  -2   7   2 1146.55 43.2595   4
  -2   7   2 1136.29 43.0073   1
   2   7  -2 1162.02 39.7330   1
   2   7  -2 1183.22 39.9307   1
  -2   7   2 1178.87 39.6991   5
  -2   7   2 1151.30 40.1558   8
   2   7  -2 1101.20 43.0878   5
  -2   7   2 1214.11 41.9459   7
   2   7  -2 1152.88 44.0279   9
   2   7  -2 1130.42 43.2445   7
  -2   7   2 1242.53 43.1313   1
   2   7  -2 1137.06 43.5537   2
   2   7  -2 1148.63 42.3560   3
  -1  -7   2 3607.55 117.324   8
   1  -7  -2 3449.81 118.607   1
   1  -7  -2 3329.76 118.366   5
  -1  -7   2 3491.25 119.218   3
   1  -7  -2 3371.90 117.212   6
  -1   7   2 3688.49 118.719   5
   1   7  -2 3368.37 117.290   2
  -1   7   2 3529.79 121.272   7
   1   7  -2 3597.95 117.345   8
  -1   7   2 3369.80 119.971   4
  -1   7   2 3464.84 120.430   1
   1   7  -2 3450.79 118.531   7
  -1   7   2 3559.54 120.262   1
   1   7  -2 3591.07 120.077   5
   1   7  -2 3395.68 120.041   9
   1   7  -2 3435.87 119.769   3
  -1   7   2 3357.97 117.125   8
   0  -7   2 1843.67 65.0367   2
   0  -7  -2 1935.42 63.4814   8
   0  -7  -2 1887.69 65.6226   1
   0  -7  -2 1849.50 64.7534   4
   0  -7   2 1937.53 63.4551   8
   0  -7   2 1815.58 65.7544   3
   0  -7   2 1816.25 64.0088   1
   0  -7   2 1922.90 66.1888   6
   0  -7   2 1900.82 64.3529   1
   0   7  -2 1884.65 65.7977   7
   0   7   2 1875.56 65.2197   1
   0   7   2 1800.94 63.3351   8
   0   7   2 1742.27 63.2335   3
   0   7  -2 1954.71 65.2489   5
   0   7  -2 1829.40 66.0967   3
   0   7   2 1911.29 63.6071   5
   0   7   2 1862.55 65.1284   1
   0   7  -2 1876.62 64.2058   1
   0   7   2 1875.23 65.1208   4
   0   7  -2 1843.89 64.3377   1
   0   7  -2 1869.10 63.4741   8
   1  -7   2 40.2796 5.66004   6
   1  -7   2 31.2764 4.59966   5
  -1  -7  -2 54.4864 5.43735   1
   1  -7   2 33.5020 4.38182   1
  -1  -7  -2 33.6794 4.43150   4
  -1  -7  -2 45.7337 3.64108   8
  -1   7  -2 45.4424 5.88608   7
   1   7   2 33.5688 5.40436   5
   1   7   2 44.6624 5.11638   1
  -1   7  -2 32.3248 4.36282   1
  -1   7  -2 47.7636 5.61058   3
   1   7   2 61.4907 6.50367   9
   1   7   2 37.3159 4.24498   4
  -1   7  -2 33.4915 4.52640   5
   1   7   2 40.8682 3.46766   3
   1   7   2 56.2466 5.33461   1
  -1   7  -2 41.9104 3.51979   8
   2  -7   2 721.241 30.1497   6
   2  -7   2 674.571 27.1956   5
  -2  -7  -2 779.860 26.7930   4
  -2  -7  -2 766.478 25.9119   3
   2  -7   2 702.574 28.9404   1
  -2  -7  -2 763.202 28.9588   1
  -2   7  -2 768.046 28.8445   1
  -2   7  -2 766.993 29.1625   7
   2   7   2 755.528 26.2243   3
   2   7   2 780.124 30.4196   9
  -2   7  -2 694.629 28.0342   1
  -2   7  -2 761.470 30.4558   3
   2   7   2 728.466 28.7853   1
   2   7   2 769.853 30.0192   5
   2   7   2 750.210 28.1223   1
   2   7   2 714.314 29.2859   7
   3  -7   2 55.4380 7.50567   1
  -3  -7  -2 55.0656 6.05229   1
   3  -7   2 63.0474 7.67428   6
  -3  -7  -2 51.1944 3.85345   3
   3   7   2 55.2665 5.90026   1
  -3   7  -2 57.6124 6.77375   7
   3   7   2 55.4572 6.97871   2
  -3   7  -2 60.6052 7.41192   3
  -3   7  -2 40.2802 7.13588   1
   3   7   2 45.9775 6.17834   1
   3   7   2 37.3859 6.64045   9
   3   7   2 52.6953 7.16420   5
   3   7   2 51.6666 6.63604   7
  -3   7  -2 38.8619 6.94905   1
  -4  -7  -2 7.14380 3.00488   3
   4  -7   2 9.86402 5.96987   6
   4  -7   2 0.79341 5.56906   1
  -4  -7  -2 5.63465 4.00161   1
   4   7   2 11.6384 5.16913   1
   4   7   2 7.69500 5.22013   2
   4   7   2 2.54623 5.14289   9
  -4   7  -2 6.50501 4.47147   7
  -4   7  -2 5.16559 5.55824   3
   4   7   2 6.75684 5.11245   5
  -4   7  -2 9.21127 5.56475   1
   4   7   2 2.89060 4.24889   7
   4   7   2 3.41731 4.18547   1
  -5  -7  -2 225.371 11.1210   3
   5  -7   2 233.789 17.1658   1
  -5  -7  -2 188.164 12.9904   1
   5  -7   2 201.503 15.5899   6
   5   7   2 232.294 14.8916   1
   5   7   2 190.466 14.0549   2
  -5   7  -2 189.791 15.1308   1
   5   7   2 175.975 14.0666   5
  -5   7  -2 188.254 11.3677   7
   5   7   2 196.273 11.8918   7
   5   7   2 208.591 13.5721   1
   5   7   2 215.355 15.6803   9
   6  -7   2 139.906 11.4801   2
   6  -7   2 151.415 14.7839   6
   6  -7   2 145.632 15.8239   1
  -6  -7  -2 138.810 12.3320   1
  -6   7  -2 147.309 14.6997   1
   6   7   2 148.280 12.8486   2
   6   7   2 129.280 13.3532   5
   6   7   2 123.081 13.2063   9
   6   7   2 154.666 13.6475   1
   6   7   2 145.285 9.89124   7
   6   7   2 118.407 12.3803   1
  -6   7  -2 133.208 9.38568   7
   7  -7   2 896.406 41.5846   9
   7  -7   2 855.968 40.7176   6
   7  -7   2 799.148 36.1680   2
   7  -7   2 823.407 41.2679   1
  -7  -7  -2 887.378 38.7001   1
   7   7   2 877.293 38.6298   5
  -7   7  -2 788.510 40.6995   1
   7   7   2 796.496 38.5610   1
   7   7   2 773.817 39.9284   9
   7   7   2 876.099 32.1116   7
   7   7   2 849.758 38.2447   2
   8  -7   2 434.357 28.0633   6
   8  -7   2 382.686 23.1183   2
   8  -7   2 410.092 28.3503   9
   8  -7   2 408.949 29.7129   1
  -8   7  -2 402.245 27.2304   1
   8   7   2 400.736 26.2665   1
   8   7   2 394.830 27.1513   9
   8   7   2 448.215 26.0279   5
   8   7   2 425.537 25.7137   2
   9  -7   2 234.303 25.7178   1
   9  -7   2 224.436 18.7067   2
   9  -7   2 237.885 23.8604   9
   9  -7   2 263.140 23.6944   6
   9   7   2 207.647 22.3043   9
   9   7   2 245.128 20.9619   5
  -9   7  -2 226.290 23.6663   1
   9   7   2 231.095 20.8139   2
   9   7   2 219.259 21.0491   1
  10  -7   2 49.0766 15.8379   6
  10  -7   2 46.1894 18.3616   1
  10  -7   2 39.6624 16.6481   9
  10  -7   2 27.3966 12.1663   2
  10   7   2 14.9552 14.2196   9
  10   7   2 58.8595 14.2434   2
 -10   7  -2 51.9067 16.9289   1
  10   7   2 32.2899 13.1334   5
  10   7   2 53.4117 15.3089   1
  10  -8  -2 3.24032 12.0230   2
  10  -8  -2 1.03175 14.5974   9
  10  -8  -2 -0.2075 12.2591   6
  10  -8  -2 2.78624 15.3687   1
  10   8  -2 -2.8269 13.0183   2
  10   8  -2 2.20334 15.1150   9
 -10   8   2 -1.8835 14.1411   1
  10   8  -2 3.22628 11.2758   5
  10   8  -2 14.9164 12.3774   1
   9  -8  -2 5.07972 12.1100   9
   9  -8  -2 -2.0029 9.69289   2
   9  -8  -2 4.68246 10.7743   6
   9  -8  -2 3.42188 13.7107   1
   9   8  -2 -1.1283 10.3556   9
  -9   8   2 -0.5915 12.1627   1
   9   8  -2 13.2132 10.7814   5
   9   8  -2 3.15395 12.0540   2
   9   8  -2 2.26849 9.63500   1
   8  -8  -2 11.6888 10.2416   9
   8  -8  -2 7.93757 8.76049   6
   8  -8  -2 13.1685 9.65836   2
   8  -8  -2 9.01909 11.3588   1
   8   8  -2 -1.4617 7.82196   1
  -8   8   2 8.25685 10.8132   1
   8   8  -2 0.51739 7.91410   5
   8   8  -2 4.50870 10.7597   9
   8   8  -2 23.4330 10.7845   2
   7  -8  -2 -2.5746 8.77072   9
   7  -8  -2 13.6781 8.15280   2
   7  -8  -2 4.20366 7.89801   6
   7  -8  -2 11.3293 10.8229   1
  -7   8   2 7.45196 9.36702   1
  -7   8   2 6.72461 5.40614   7
   7   8  -2 6.42387 7.76873   2
   7   8  -2 4.23350 6.95846   1
   7   8  -2 7.86630 8.56396   9
   7   8  -2 10.3496 5.69210   7
  -7   8   2 -1.7580 8.04254   4
   7   8  -2 9.74961 8.35889   5
   6  -8  -2 35.0554 8.62690   6
  -6  -8   2 39.1915 7.36373   1
  -6  -8   2 42.1476 5.23994   4
   6  -8  -2 43.7901 11.1035   1
   6   8  -2 61.7614 7.83368   7
   6   8  -2 22.4721 8.72891   9
   6   8  -2 44.9890 7.84185   1
  -6   8   2 36.1458 10.0799   4
  -6   8   2 44.6850 7.07487   7
   6   8  -2 28.8550 8.66054   5
   6   8  -2 39.0948 9.13411   2
  -6   8   2 73.9853 12.2362   1
   5  -8  -2 169.079 8.58707   5
  -5  -8   2 202.033 11.5544   1
  -5  -8   2 211.633 10.4423   4
   5  -8  -2 202.844 17.0755   1
   5  -8  -2 194.083 14.2154   6
  -5   8   2 194.722 12.2897   7
  -5   8   2 188.549 15.0886   4
   5   8  -2 196.909 12.7438   7
   5   8  -2 191.417 15.3132   9
   5   8  -2 200.154 12.0795   1
   5   8  -2 179.149 14.3881   2
   5   8  -2 205.087 14.6313   5
  -5   8   2 197.842 15.7877   1
   5   8  -2 198.633 11.8083   1
   4  -8  -2 362.873 18.8989   6
  -4  -8   2 386.443 15.9988   4
  -4  -8   2 374.096 15.8280   1
   4  -8  -2 335.664 13.9453   5
   4  -8  -2 339.125 20.2768   1
   4   8  -2 383.358 18.3566   7
  -4   8   2 352.116 16.7314   7
  -4   8   2 362.610 19.9556   1
   4   8  -2 388.734 16.3552   1
   4   8  -2 332.048 19.4482   2
   4   8  -2 375.429 15.4994   1
  -4   8   2 343.628 19.3339   4
   4   8  -2 370.379 20.5432   9
   4   8  -2 362.944 19.2567   5
  -3  -8   2 159.214 8.96772   4
  -3  -8   2 148.285 9.98187   8
   3  -8  -2 144.540 7.33436   5
   3  -8  -2 159.578 11.0891   6
  -3  -8   2 165.181 7.71063   1
   3  -8  -2 158.752 12.2580   1
   3   8  -2 165.559 7.66123   1
   3   8  -2 157.961 7.96046   1
   3   8  -2 143.704 11.4558   9
   3   8  -2 145.207 11.4041   2
  -3   8   2 153.925 11.6484   1
  -3   8   2 150.598 12.0443   4
  -3   8   2 142.484 10.3751   7
   3   8  -2 154.524 10.8946   7
  -3   8   2 158.973 9.77760   8
   3   8  -2 148.262 11.4197   5
  -3   8   2 134.817 11.5083   1
  -2  -8   2 0.24621 1.50828   1
   2  -8  -2 -4.9291 4.30649   1
  -2  -8   2 -0.4898 2.54582   8
   2  -8  -2 0.88900 3.57573   6
   2  -8  -2 1.06529 2.88110   5
   2   8  -2 1.38748 1.52070   1
  -2   8   2 -2.4953 4.40790   1
   2   8  -2 1.53056 2.88744   3
   2   8  -2 1.38082 4.13084   7
   2   8  -2 2.02875 3.81909   5
  -2   8   2 0.04332 2.60871   8
   2   8  -2 -0.1512 1.48100   1
  -2   8   2 -3.4872 3.63592   1
   2   8  -2 5.29057 4.05921   2
  -2   8   2 -1.5581 4.12296   7
  -2   8   2 -5.7501 4.83691   4
   2   8  -2 -1.7229 3.29206   9
  -2   8   2 -1.7192 2.25477   5
   1  -8  -2 61.9174 5.91319   5
   1  -8  -2 46.8749 6.04687   6
  -1  -8   2 65.7625 4.09851   1
  -1  -8   2 66.7652 4.49974   8
  -1  -8   2 64.1929 3.94706   1
  -1   8   2 51.2232 7.51730   7
   1   8  -2 74.5541 8.23519   9
   1   8  -2 74.3272 4.06821   1
   1   8  -2 61.5535 7.22248   7
   1   8  -2 67.3553 3.87315   1
  -1   8   2 62.1265 6.56180   1
  -1   8   2 76.9552 7.45890   1
   1   8  -2 71.5857 6.61407   3
  -1   8   2 69.5254 7.24569   4
  -1   8   2 64.9250 4.23861   8
   1   8  -2 75.1933 7.63868   5
  -1   8   2 68.1400 5.48562   5
   0  -8   2 496.032 16.8300   8
   0  -8  -2 490.677 20.9631   1
   0  -8  -2 469.587 16.7883   8
   0  -8   2 456.348 17.9164   1
   0  -8   2 453.141 20.7750   6
   0  -8  -2 465.533 20.4872   4
   0   8  -2 471.615 18.0549   1
   0   8   2 460.801 20.6241   1
   0   8   2 473.857 16.7547   8
   0   8  -2 496.017 20.3642   5
   0   8   2 481.785 19.8952   5
   0   8   2 492.139 19.8347   1
   0   8  -2 457.573 20.7762   3
   0   8  -2 487.784 17.9767   1
   0   8  -2 478.667 16.8427   8
   0   8   2 471.946 19.1351   3
   0   8   2 456.675 20.0747   4
   0   8  -2 501.457 21.8352   7
   0   8   2 494.918 21.4638   7
  -1  -8  -2 189.973 10.7041   1
  -1  -8  -2 187.890 10.1262   4
   1  -8   2 180.724 11.2609   6
   1  -8   2 181.232 9.70809   1
  -1  -8  -2 194.519 8.50642   8
  -1   8  -2 178.970 10.5603   5
   1   8   2 184.307 8.56711   3
  -1   8  -2 169.331 11.3456   3
   1   8   2 178.934 10.4756   1
   1   8   2 195.916 12.3410   7
   1   8   2 172.000 10.8581   1
  -1   8  -2 176.280 9.50198   1
  -1   8  -2 190.728 8.26573   8
   1   8   2 194.567 11.4172   5
   1   8   2 174.220 11.9851   9
  -1   8  -2 177.988 11.9373   7
  -2  -8  -2 40.2508 4.32560   4
  -2  -8  -2 40.7996 5.35291   1
   2  -8   2 32.3510 5.77913   1
  -2  -8  -2 40.7891 3.59060   3
   2  -8   2 27.0004 5.92782   6
  -2  -8  -2 36.5889 4.37957   8
   2   8   2 31.5267 3.30252   3
   2   8   2 32.9443 5.98479   9
  -2   8  -2 25.7120 5.09498   1
   2   8   2 41.6935 7.09054   7
   2   8   2 30.8610 4.89017   1
  -2   8  -2 39.6679 6.06671   3
  -2   8  -2 31.0042 4.19609   8
  -2   8  -2 44.2050 6.01640   1
   2   8   2 49.5019 6.84925   5
  -2   8  -2 40.4964 6.66701   7
   3  -8   2 1.36865 4.31023   6
  -3  -8  -2 8.95367 4.18698   1
  -3  -8  -2 12.1061 2.65340   3
   3  -8   2 12.3941 5.66694   1
  -3  -8  -2 7.96564 2.36367   4
   3   8   2 8.47835 4.74753   9
  -3   8  -2 4.02170 5.54013   3
   3   8   2 2.10186 4.09865   2
   3   8   2 7.47064 4.49577   7
   3   8   2 14.4436 5.38144   5
   3   8   2 4.79935 3.75968   1
  -3   8  -2 6.39996 5.02322   1
   3   8   2 4.39212 3.50835   1
  -3   8  -2 7.45435 5.15635   7
  -3   8  -2 -2.2307 4.62746   1
  -4  -8  -2 530.550 20.4111   3
  -4  -8  -2 529.713 23.4572   1
   4  -8   2 520.328 25.7549   6
   4  -8   2 591.185 26.5597   1
  -4   8  -2 511.352 24.5728   1
   4   8   2 525.166 23.9795   1
  -4   8  -2 533.157 26.2136   1
   4   8   2 508.347 23.4759   7
   4   8   2 546.560 24.9616   2
  -4   8  -2 566.693 23.5063   7
   4   8   2 506.283 23.6059   1
  -4   8  -2 543.982 25.8835   3
   4   8   2 533.639 25.4785   5
   4   8   2 556.559 26.2055   9
  -5  -8  -2 23.1793 6.14421   1
   5  -8   2 18.2326 7.20329   6
  -5  -8  -2 37.4057 5.23316   3
   5  -8   2 27.7283 8.34388   1
   5   8   2 29.5898 8.35880   9
  -5   8  -2 14.7119 7.85343   1
  -5   8  -2 32.9827 6.54216   7
   5   8   2 30.8849 7.67263   5
   5   8   2 39.1962 7.28507   1
   5   8   2 47.9528 7.97576   1
  -5   8  -2 52.7656 9.26103   3
   5   8   2 28.9169 6.33494   7
   5   8   2 42.5120 8.33263   2
   6  -8   2 119.864 14.0175   6
   6  -8   2 128.015 15.0707   1
  -6  -8  -2 144.593 12.7938   1
  -6   8  -2 160.188 15.4916   1
   6   8   2 133.823 13.2814   2
  -6   8  -2 137.862 10.1612   7
   6   8   2 117.288 12.6157   1
   6   8   2 112.091 13.3390   9
   6   8   2 147.862 10.7313   7
   6   8   2 137.030 13.5835   5
   7  -8   2 8.95594 7.01760   2
   7  -8   2 8.88873 9.97041   1
   7  -8   2 1.17211 8.83729   9
   7  -8   2 14.8147 9.36717   6
   7   8   2 3.82299 9.28427   9
   7   8   2 8.54503 8.86383   2
   7   8   2 18.0802 9.38189   5
  -7   8  -2 7.44486 9.56435   1
   7   8   2 4.04537 7.30631   1
   7   8   2 3.42684 5.28781   7
   8  -8   2 7.47655 8.20472   2
   8  -8   2 -2.2709 8.90268   6
   8  -8   2 6.40683 11.9154   1
   8  -8   2 1.52628 9.56367   9
   8   8   2 10.9522 9.10933   1
  -8   8  -2 4.89336 11.3605   1
   8   8   2 7.36356 9.60942   2
   8   8   2 -3.4586 10.0029   9
   8   8   2 6.52553 10.1302   5
   9  -8   2 17.1502 13.7005   9
   9  -8   2 21.6593 16.3199   1
   9  -8   2 2.78700 9.32523   2
   9  -8   2 11.6061 12.8770   6
   9   8   2 5.34647 11.5517   1
   9   8   2 13.6163 12.2795   9
  -9   8  -2 -7.9526 13.4148   1
   9   8   2 6.20735 11.3760   5
   9   8   2 1.05303 11.3627   2
  10  -8   2 44.6720 16.9888   9
  10  -8   2 40.9062 20.0160   1
  10  -8   2 42.0689 16.5920   6
  10   8   2 58.1440 17.7917   9
  10   8   2 36.0288 14.6904   5
  10   8   2 46.1036 15.5571   1
 -10   8  -2 22.6463 17.7422   1
  10   8   2 57.3840 16.1239   2
 -10   8  -2 38.8807 15.9102   3
  10  -9  -2 89.8213 18.1502   6
  10  -9  -2 126.441 24.5555   1
  10  -9  -2 134.297 19.3286   2
  10  -9  -2 120.653 21.0508   9
  10   9  -2 122.768 20.3520   2
  10   9  -2 117.813 17.7611   5
  10   9  -2 132.713 17.8739   1
 -10   9   2 105.913 21.8820   1
  10   9  -2 98.7363 19.6196   9
   9  -9  -2 253.414 27.9638   1
   9  -9  -2 318.200 27.6766   9
   9  -9  -2 308.021 24.6639   2
   9  -9  -2 303.828 24.6094   6
  -9   9   2 262.942 26.4452   1
   9   9  -2 312.263 25.3019   2
   9   9  -2 277.214 22.3992   5
   9   9  -2 322.368 27.0080   9
   9   9  -2 331.563 22.7583   1
   8  -9  -2 142.863 20.0494   1
   8  -9  -2 125.808 15.8986   6
   8  -9  -2 141.245 16.4017   2
   8  -9  -2 136.906 18.4222   9
   8   9  -2 152.088 18.5760   9
   8   9  -2 124.087 16.1798   2
  -8   9   2 141.693 19.0526   1
   8   9  -2 152.889 16.2261   5
   8   9  -2 148.703 14.6948   1
   7  -9  -2 22.6493 9.23601   6
   7  -9  -2 18.8320 10.9164   1
   7   9  -2 15.7559 7.28944   1
  -7   9   2 5.34869 8.77548   4
  -7   9   2 29.7106 7.21487   7
   7   9  -2 19.1950 10.2679   2
   7   9  -2 16.8707 9.27971   5
   7   9  -2 25.5706 9.92832   9
   7   9  -2 13.9616 6.51135   7
  -7   9   2 17.3556 10.4801   1
   6  -9  -2 47.2591 9.70686   6
  -6  -9   2 62.2635 5.80767   4
   6  -9  -2 47.4166 12.3290   1
  -6   9   2 43.7351 10.2047   4
   6   9  -2 60.6406 10.5770   2
   6   9  -2 48.5167 7.93989   7
   6   9  -2 53.3715 7.98839   1
  -6   9   2 54.2277 11.6401   1
  -6   9   2 38.1927 7.46610   7
   6   9  -2 39.1894 9.74712   9
   6   9  -2 44.2875 9.47120   5
   5  -9  -2 138.492 12.3988   6
   5  -9  -2 108.599 6.79865   5
  -5  -9   2 126.163 8.02565   4
  -5  -9   2 98.8444 8.44373   1
   5  -9  -2 97.5434 12.1279   1
  -5   9   2 93.1674 8.94073   7
   5   9  -2 98.0050 11.1623   5
  -5   9   2 99.8191 11.7317   4
   5   9  -2 133.218 12.9635   2
   5   9  -2 130.487 8.86100   1
  -5   9   2 135.519 13.6900   1
   5   9  -2 121.597 9.44715   1
   5   9  -2 136.794 10.5115   7
   5   9  -2 108.911 12.6044   9
   4  -9  -2 1478.49 55.7328   6
   4  -9  -2 1389.34 48.9987   5
  -4  -9   2 1517.71 51.7906   4
   4  -9  -2 1443.96 57.3691   1
  -4  -9   2 1453.62 50.5954   1
   4   9  -2 1426.58 51.4187   1
   4   9  -2 1468.55 56.3473   2
   4   9  -2 1436.95 57.0643   9
   4   9  -2 1430.48 55.3398   5
   4   9  -2 1459.00 50.6962   1
  -4   9   2 1383.79 55.4571   4
  -4   9   2 1420.98 56.4676   1
   4   9  -2 1422.67 53.9738   7
  -4   9   2 1469.47 52.0752   7
  -3  -9   2 350.802 16.5653   8
   3  -9  -2 324.048 18.0163   6
   3  -9  -2 372.265 20.0915   1
   3  -9  -2 331.332 13.9825   5
  -3  -9   2 345.480 15.5930   4
  -3  -9   2 330.670 13.8824   1
   3   9  -2 320.949 18.1126   5
  -3   9   2 358.120 15.6615   8
   3   9  -2 341.781 18.6384   2
   3   9  -2 332.665 13.9479   1
  -3   9   2 325.939 18.6082   4
  -3   9   2 306.486 18.8578   1
  -3   9   2 343.451 17.4899   7
   3   9  -2 359.934 13.6717   1
  -3   9   2 365.614 19.0218   1
   3   9  -2 351.911 17.9645   7
   3   9  -2 327.443 17.4396   3
   3   9  -2 366.895 19.5449   9
   2  -9  -2 2181.13 80.2693   5
   2  -9  -2 2327.00 82.6271   6
   2  -9  -2 2330.79 81.8915   1
  -2  -9   2 2338.54 78.0383   8
  -2  -9   2 2348.32 78.1201   1
   2   9  -2 2290.57 82.2872   2
   2   9  -2 2267.22 77.8526   1
  -2   9   2 2414.66 80.0180   5
   2   9  -2 2442.20 78.2105   1
  -2   9   2 2245.74 79.6504   8
   2   9  -2 2325.21 81.3960   3
   2   9  -2 2190.75 82.8954   9
  -2   9   2 2271.21 81.9687   4
  -2   9   2 2284.45 80.2636   1
   2   9  -2 2206.72 81.9826   7
  -2   9   2 2177.47 81.1563   1
   2   9  -2 2366.41 82.1064   5
  -2   9   2 2399.33 80.7312   7
   1  -9  -2 1888.61 66.8461   6
  -1  -9   2 1784.54 62.7671   1
  -1  -9   2 1925.83 63.1575   8
   1  -9  -2 1922.82 65.4865   1
  -1   9   2 1807.23 65.1524   3
   1   9  -2 1792.77 66.5478   7
  -1   9   2 1835.25 66.0062   4
  -1   9   2 1779.79 65.7222   1
  -1   9   2 1901.20 62.7164   5
   1   9  -2 1740.82 63.1599   1
   1   9  -2 1839.85 65.6210   3
  -1   9   2 1828.73 62.8613   8
   1   9  -2 1833.73 62.6732   1
   1   9  -2 1777.11 67.9005   9
  -1   9   2 1754.89 64.7152   1
   1   9  -2 1895.72 65.4656   5
  -1   9   2 1830.61 65.4094   7
   0  -9  -2 150.795 9.62218   1
   0  -9   2 149.886 10.6246   6
   0  -9   2 145.765 7.72717   1
   0   9  -2 142.820 10.1866   5
   0   9  -2 151.328 8.01788   1
   0   9   2 148.443 9.98755   4
   0   9   2 142.790 11.4930   7
   0   9  -2 145.728 11.6414   7
   0   9  -2 146.088 7.58681   1
   0   9   2 135.364 9.62068   1
   0   9   2 160.936 9.89240   1
   0   9   2 174.840 10.2538   5
   0   9  -2 146.391 10.1397   3
   0   9   2 154.843 8.85207   3
   1  -9   2 615.172 24.8692   1
  -1  -9  -2 615.970 25.5344   1
  -1  -9  -2 638.094 25.1496   4
  -1  -9  -2 666.357 23.2998   8
   1  -9   2 578.868 27.0104   6
  -1   9  -2 613.049 26.9432   3
  -1   9  -2 667.236 22.7023   8
   1   9   2 617.874 24.0042   3
   1   9   2 693.607 29.1170   9
  -1   9  -2 638.600 26.4306   7
   1   9   2 663.818 26.7002   5
  -1   9  -2 647.879 25.4662   5
  -1   9  -2 620.955 24.2397   1
   1   9   2 605.570 26.3024   1
   1   9   2 654.662 27.4201   7
   1   9   2 628.739 25.5245   1
   2  -9   2 -2.7398 3.81986   1
   2  -9   2 0.88643 3.90913   6
  -2  -9  -2 -1.8688 2.10724   3
  -2  -9  -2 3.28218 3.23750   4
  -2  -9  -2 2.19410 2.53605   8
  -2  -9  -2 -1.9164 3.03729   1
  -2   9  -2 3.12057 4.14259   1
   2   9   2 2.30113 2.14696   3
  -2   9  -2 3.77284 4.46664   1
   2   9   2 10.1299 5.10910   9
   2   9   2 4.81919 5.00807   7
  -2   9  -2 -1.4462 5.17861   7
  -2   9  -2 0.33332 4.00680   3
  -2   9  -2 0.22909 2.41012   8
   2   9   2 -0.8010 4.08236   5
   2   9   2 -0.3989 3.35082   1
   3  -9   2 310.809 18.4839   6
  -3  -9  -2 350.802 13.6983   3
   3  -9   2 299.949 17.9531   1
  -3  -9  -2 339.805 16.4778   1
  -3  -9  -2 348.372 13.7038   4
  -3   9  -2 334.659 18.0134   1
   3   9   2 356.614 18.1664   7
  -3   9  -2 347.474 17.7369   7
  -3   9  -2 317.314 17.3423   1
   3   9   2 346.345 18.9605   5
   3   9   2 332.196 18.7890   9
   3   9   2 338.933 16.9841   1
  -3   9  -2 350.924 19.0991   3
  -4  -9  -2 206.113 9.98298   3
   4  -9   2 173.530 14.1730   6
   4  -9   2 229.483 15.5687   1
  -4  -9  -2 213.470 13.0270   1
   4   9   2 226.283 15.5652   5
  -4   9  -2 172.989 14.8978   1
   4   9   2 209.901 12.9188   1
  -4   9  -2 172.962 14.0519   1
   4   9   2 240.582 15.1256   2
   4   9   2 223.337 13.1200   1
  -4   9  -2 206.748 12.6486   7
   4   9   2 202.802 15.0068   9
  -4   9  -2 204.130 15.4296   3
   4   9   2 188.723 13.4043   7
   5  -9   2 1059.11 46.0846   1
  -5  -9  -2 1153.07 43.8381   1
   5  -9   2 1163.77 46.8734   6
  -5  -9  -2 1141.47 39.7850   3
  -5   9  -2 1081.89 44.3319   1
  -5   9  -2 1081.29 41.0217   7
   5   9   2 1057.57 43.4196   1
   5   9   2 1056.70 44.3808   2
  -5   9  -2 1000.97 45.2308   3
   5   9   2 1060.30 41.9025   7
   5   9   2 1124.57 46.2999   9
   5   9   2 1042.45 42.9414   1
   5   9   2 1136.38 45.8912   5
  -6  -9  -2 144.982 13.2916   1
   6  -9   2 185.368 16.6508   6
   6  -9   2 132.266 16.4353   1
  -6   9  -2 142.555 11.2864   7
  -6   9  -2 194.612 16.6721   3
   6   9   2 145.560 13.5312   1
   6   9   2 160.092 14.9982   5
   6   9   2 179.230 12.0758   7
   6   9   2 157.056 14.7627   2
  -6   9  -2 127.275 14.8408   1
   6   9   2 156.878 15.5185   9
   7  -9   2 57.4770 9.71181   2
   7  -9   2 62.1535 12.3606   6
   7  -9   2 80.6007 15.5413   1
   7   9   2 77.2132 12.3924   5
   7   9   2 69.9618 11.7222   1
   7   9   2 54.4348 12.2824   9
   7   9   2 73.0384 12.1702   2
  -7   9  -2 61.2508 8.51103   7
  -7   9  -2 72.4954 13.0275   1
  -7   9  -2 69.5783 12.6417   3
   7   9   2 64.7058 8.85141   7
   8  -9   2 143.168 17.9841   6
   8  -9   2 119.965 19.3402   1
   8  -9   2 127.462 17.8973   9
   8  -9   2 100.727 13.2609   2
   8   9   2 144.907 16.6542   5
  -8   9  -2 131.373 17.6840   3
  -8   9  -2 86.8536 16.2787   1
   8   9   2 128.189 15.8151   2
   8   9   2 126.559 16.9574   9
   8   9   2 125.243 15.6976   1
   9  -9   2 62.4892 15.6348   6
   9  -9   2 44.0448 15.6635   9
   9  -9   2 33.5968 11.4824   2
   9  -9   2 65.6597 19.1451   1
   9   9   2 50.0684 14.3585   2
   9   9   2 66.3364 15.2023   5
  -9   9  -2 37.2392 14.3473   3
   9   9   2 50.6073 14.8811   9
  -9   9  -2 80.6513 17.5180   1
   9   9   2 65.6908 14.7132   1
  10  -9   2 7.28150 17.0923   1
  10  -9   2 3.34455 14.6776   6
  10  -9   2 17.4173 16.4544   9
  10   9   2 12.6843 13.4627   1
  10   9   2 2.46265 12.5743   5
  10   9   2 -1.8468 13.4616   2
 -10   9  -2 3.07321 14.2365   3
 -10   9  -2 10.4824 15.6423   1
  10   9   2 11.1760 15.9610   9
  10 -10  -2 25.8638 17.0260   9
  10 -10  -2 44.3140 21.2584   1
  10 -10  -2 24.9445 14.1165   2
  10 -10  -2 17.3430 14.7042   6
  10  10  -2 35.7216 16.8785   2
  10  10  -2 36.1200 14.2617   5
 -10  10   2 6.50519 18.2455   1
  10  10  -2 19.2060 16.7064   9
  10  10  -2 20.7193 12.5239   1
   9 -10  -2 54.9716 15.5474   9
   9 -10  -2 57.9538 15.1136   6
   9 -10  -2 39.0701 13.5559   2
   9 -10  -2 38.6159 17.1955   1
   9  10  -2 38.2394 11.4432   1
  -9  10   2 43.5064 17.0603   1
   9  10  -2 46.9193 13.2128   5
   9  10  -2 38.4757 14.2162   2
   9  10  -2 24.0965 13.0707   9
   8 -10  -2 291.464 26.1732   1
   8 -10  -2 262.332 21.7801   6
   8 -10  -2 220.575 20.4009   2
   8 -10  -2 236.012 23.1928   9
  -8  10   2 238.314 23.4671   1
   8  10  -2 233.168 20.1380   5
   8  10  -2 247.170 18.3971   1
   8  10  -2 271.557 23.3764   9
   8  10  -2 214.071 21.3116   2
   7 -10  -2 475.534 31.2521   1
   7 -10  -2 511.990 28.9033   6
   7  10  -2 534.438 28.6266   5
   7  10  -2 483.582 24.8195   1
   7  10  -2 465.501 29.5822   9
  -7  10   2 481.016 22.7776   7
   7  10  -2 484.217 23.9685   7
   7  10  -2 498.057 29.4809   2
  -7  10   2 487.340 31.0606   1
   6 -10  -2 587.579 29.6296   6
  -6 -10   2 582.956 22.4250   4
   6 -10  -2 597.365 33.0756   1
   6  10  -2 545.494 29.9844   2
  -6  10   2 520.379 30.1897   1
  -6  10   2 561.029 29.7526   4
   6  10  -2 539.842 25.4052   1
   6  10  -2 543.684 30.7764   9
   6  10  -2 584.055 29.3038   5
   6  10  -2 547.730 25.7698   7
  -6  10   2 561.735 25.2258   7
  -5 -10   2 1714.92 61.0286   1
   5 -10  -2 1746.09 66.5620   6
   5 -10  -2 1788.07 68.9589   1
   5 -10  -2 1587.25 57.8442   5
  -5 -10   2 1782.36 60.7232   4
  -5  10   2 1687.72 65.8777   1
  -5  10   2 1688.31 65.9860   4
   5  10  -2 1696.40 67.8637   9
   5  10  -2 1618.11 66.4765   2
  -5  10   2 1717.25 61.4819   7
   5  10  -2 1758.31 63.7252   7
   5  10  -2 1694.21 60.5754   1
   5  10  -2 1727.76 61.6896   1
   5  10  -2 1769.52 66.2762   5
   4 -10  -2 344.479 19.4850   6
  -4 -10   2 335.563 15.3830   4
   4 -10  -2 330.051 20.8324   1
   4 -10  -2 322.108 13.9165   5
  -4 -10   2 311.150 14.3613   1
   4  10  -2 329.423 14.7431   1
   4  10  -2 320.559 18.0382   7
  -4  10   2 316.962 19.7359   4
   4  10  -2 307.953 14.0195   1
   4  10  -2 306.676 18.6706   5
   4  10  -2 346.684 20.2476   9
   4  10  -2 321.996 19.1709   2
  -4  10   2 327.702 19.0248   1
  -4  10   2 302.084 16.8396   7
  -3 -10   2 1040.56 40.1904   8
   3 -10  -2 978.118 38.1463   5
  -3 -10   2 1079.73 38.1269   1
   3 -10  -2 1135.92 44.1690   1
   3 -10  -2 1162.20 44.1845   6
  -3  10   2 1116.26 42.8532   1
   3  10  -2 1061.07 43.0912   7
   3  10  -2 1099.78 37.6388   1
  -3  10   2 1050.52 38.7531   8
   3  10  -2 1061.74 42.5727   3
  -3  10   2 1057.22 40.9686   7
  -3  10   2 1013.73 42.4400   4
   3  10  -2 1141.64 43.5381   5
  -3  10   2 992.501 42.6074   1
   3  10  -2 1160.66 44.8303   9
   3  10  -2 1131.50 38.2470   1
   3  10  -2 1127.00 43.9034   2
  -2 -10   2 151.351 6.84109   1
   2 -10  -2 158.883 11.3517   6
  -2 -10   2 139.111 7.93174   8
   2 -10  -2 124.052 11.1959   1
  -2  10   2 114.151 9.39598   1
   2  10  -2 157.622 12.5460   9
   2  10  -2 146.283 6.69556   1
   2  10  -2 133.879 11.0055   5
  -2  10   2 135.979 11.3142   7
  -2  10   2 122.833 7.86787   5
   2  10  -2 134.033 10.1598   3
   2  10  -2 130.700 11.6185   7
  -2  10   2 139.947 11.6062   4
   2  10  -2 122.987 10.7133   2
   2  10  -2 139.379 6.30642   1
  -2  10   2 154.444 12.0269   1
  -2  10   2 128.745 7.26032   8
   1 -10  -2 255.904 15.0339   1
  -1 -10   2 266.226 10.5907   8
  -1 -10   2 255.678 10.8411   1
   1 -10  -2 270.879 15.5274   6
   1  10  -2 250.101 15.7972   7
  -1  10   2 234.883 14.4822   4
  -1  10   2 231.303 13.9212   1
  -1  10   2 231.167 14.6158   7
   1  10  -2 256.846 10.9808   1
   1  10  -2 265.788 14.4712   5
  -1  10   2 240.911 13.6492   3
   1  10  -2 245.206 14.1274   3
  -1  10   2 272.663 13.2631   5
  -1  10   2 246.350 14.0016   1
   1  10  -2 267.698 16.6735   9
  -1  10   2 268.228 10.4796   8
   1  10  -2 267.819 10.3522   1
   0 -10   2 263.650 12.2916   1
   0 -10   2 265.430 15.5558   6
   0 -10  -2 277.838 15.1115   1
   0  10   2 284.318 16.4082   7
   0  10   2 303.271 14.4536   5
   0  10  -2 283.775 15.4014   3
   0  10  -2 271.869 12.1087   1
   0  10  -2 282.240 16.2883   7
   0  10   2 299.252 14.2584   1
   0  10   2 266.302 14.8033   1
   0  10   2 267.182 13.4851   3
   0  10  -2 263.369 15.1325   5
   0  10  -2 285.467 12.6272   1
  -1 -10  -2 867.348 34.2027   1
  -1 -10  -2 906.450 30.6974   8
   1 -10   2 917.652 36.0274   6
   1 -10   2 863.453 31.9053   1
   1  10   2 862.862 31.5225   3
  -1  10  -2 841.721 30.0152   8
   1  10   2 894.619 33.4638   1
  -1  10  -2 829.686 35.6356   7
   1  10   2 879.594 35.6274   7
  -1  10  -2 883.200 35.2795   3
   1  10   2 839.728 33.9895   1
   1  10   2 805.982 34.3345   5
  -1  10  -2 850.226 33.8505   5
  -1  10  -2 860.782 32.1483   1
   1  10   2 813.418 36.3361   9
  -2 -10  -2 1040.52 36.2786   8
  -2 -10  -2 974.671 35.3104   3
  -2 -10  -2 1005.32 36.8841   4
  -2 -10  -2 1050.52 38.3680   1
   2 -10   2 1004.26 37.3456   1
   2 -10   2 957.366 40.2912   6
  -2  10  -2 1004.15 37.5181   1
  -2  10  -2 1022.02 40.4325   3
   2  10   2 1006.92 36.2392   3
   2  10   2 970.099 37.9573   1
  -2  10  -2 935.881 35.5691   8
  -2  10  -2 1002.49 38.0391   1
   2  10   2 956.117 39.6148   5
  -2  10  -2 974.884 38.3456   7
   2  10   2 1013.93 40.1438   7
   2  10   2 965.981 40.9120   9
  -3 -10  -2 3.61433 3.19104   4
   3 -10   2 1.24771 5.91641   1
   3 -10   2 -0.9097 4.49099   6
  -3 -10  -2 3.62603 4.25326   1
  -3 -10  -2 3.85361 2.78363   3
   3  10   2 10.8973 4.41883   1
  -3  10  -2 0.46747 4.99230   1
   3  10   2 4.66481 6.25323   5
   3  10   2 0.46473 4.83702   9
  -3  10  -2 -1.2915 6.23459   1
   3  10   2 9.33582 6.31710   7
  -3  10  -2 4.29836 5.94444   7
  -3  10  -2 6.69222 5.56886   3
  -4 -10  -2 1165.69 41.4005   3
  -4 -10  -2 1189.35 45.0994   1
   4 -10   2 1207.84 48.7793   6
   4 -10   2 1185.31 47.2682   1
  -4  10  -2 1218.47 48.2526   3
   4  10   2 1198.56 45.2578   1
  -4  10  -2 1127.25 45.6996   1
  -4  10  -2 1228.94 45.9174   7
   4  10   2 1190.93 46.0098   7
   4  10   2 1165.23 47.5213   5
   4  10   2 1069.99 46.4813   2
   4  10   2 1144.18 47.6885   9
  -4  10  -2 1102.87 46.4951   1
   5 -10   2 15.0143 9.33306   1
  -5 -10  -2 12.4736 4.36952   3
   5 -10   2 22.5774 8.09243   6
  -5 -10  -2 22.2614 6.54974   1
   5  10   2 28.2313 8.08423   9
   5  10   2 17.6854 7.88139   5
   5  10   2 15.6177 6.24055   1
   5  10   2 24.0089 7.19962   7
  -5  10  -2 16.9422 8.31902   3
  -5  10  -2 30.2660 8.64598   1
   5  10   2 30.8408 8.88742   2
   5  10   2 15.3081 6.42827   1
  -5  10  -2 16.5023 7.10796   7
   6 -10   2 19.0458 9.48396   6
   6 -10   2 14.6548 10.3908   1
  -6  10  -2 25.8936 7.80266   7
   6  10   2 11.5448 6.76500   7
   6  10   2 18.9368 9.81365   9
   6  10   2 12.5194 8.28347   5
  -6  10  -2 7.09070 9.70078   1
   6  10   2 19.0036 7.85665   2
   6  10   2 25.5744 8.17936   1
  -6  10  -2 19.2790 8.97931   3
   7 -10   2 54.4066 13.9989   1
   7 -10   2 48.9633 9.86659   2
   7 -10   2 48.1449 12.3140   6
   7  10   2 50.8858 11.6930   9
   7  10   2 44.9351 11.4760   2
  -7  10  -2 47.4238 13.2911   1
   7  10   2 44.6127 8.70566   7
  -7  10  -2 29.1167 8.00774   7
   7  10   2 30.1343 11.2246   5
   7  10   2 43.6145 10.3339   1
  -7  10  -2 43.1237 13.2494   3
   8 -10   2 163.265 19.9539   9
   8 -10   2 190.585 16.4952   2
   8 -10   2 131.207 17.9874   6
   8 -10   2 160.839 21.2321   1
   8  10   2 158.940 16.9438   1
   8  10   2 129.851 17.7767   9
   8  10   2 135.133 17.3129   5
  -8  10  -2 134.844 19.2269   1
   8  10   2 126.930 16.6847   2
  -8  10  -2 139.794 18.7715   3
   9 -10   2 441.794 26.7633   2
   9 -10   2 423.364 32.2453   9
   9 -10   2 392.674 30.8586   6
   9 -10   2 438.708 33.8650   1
  -9  10  -2 402.652 30.5068   3
  -9  10  -2 428.611 31.6671   1
   9  10   2 375.600 27.5506   1
   9  10   2 405.866 29.0327   2
   9  10   2 426.966 29.3381   5
   9  10   2 420.417 31.0833   9
  10 -10   2 31.8437 16.5167   9
  10 -10   2 43.0546 21.4952   1
  10 -10   2 28.0881 17.1645   6
 -10  10  -2 11.5477 18.0241   1
 -10  10  -2 32.1506 17.3481   3
  10  10   2 40.7322 15.6675   1
  10  10   2 55.9034 16.0911   5
  10  10   2 29.2594 14.2179   2
  10  10   2 4.96432 14.0791   9
  10 -11  -2 5.89315 14.5087   2
  10 -11  -2 9.44903 15.5161   9
  10 -11  -2 -2.1310 13.4781   6
  10 -11  -2 4.35704 19.1766   1
  10  11  -2 2.45528 13.5642   5
  10  11  -2 -0.9474 11.5261   1
  10  11  -2 3.65214 16.5353   2
  10  11  -2 3.67701 14.1921   9
 -10  11   2 9.76520 18.8201   1
   9 -11  -2 167.282 24.1771   1
   9 -11  -2 177.291 20.2181   2
   9 -11  -2 135.913 19.0609   6
   9 -11  -2 150.780 21.9787   9
   9  11  -2 178.238 22.4504   9
  -9  11   2 121.444 21.2017   1
   9  11  -2 146.497 18.9773   5
   9  11  -2 161.243 21.2074   2
   9  11  -2 164.491 16.9284   1
   8 -11  -2 33.0863 11.8629   2
   8 -11  -2 30.6230 11.5323   6
   8 -11  -2 60.9573 16.7357   1
   8 -11  -2 34.7394 13.1676   9
   8  11  -2 45.4548 13.3041   2
   8  11  -2 35.0136 9.73358   1
   8  11  -2 48.7965 13.6898   9
   8  11  -2 30.5329 12.2147   5
  -8  11   2 33.7346 14.6114   1
   7 -11  -2 110.630 14.6664   6
   7 -11  -2 129.697 18.8715   1
   7  11  -2 58.7811 12.7650   5
   7  11  -2 119.680 11.8392   1
   7  11  -2 112.192 15.3268   2
   7  11  -2 110.012 12.0225   7
  -7  11   2 91.2982 11.2757   7
   7  11  -2 121.412 16.3933   9
  -7  11   2 77.5386 15.0565   1
   6 -11  -2 50.3099 13.3672   1
   6 -11  -2 49.8709 10.5880   6
   6  11  -2 56.0320 7.89185   1
   6  11  -2 67.2817 12.2899   2
  -6  11   2 61.9155 12.5854   1
   6  11  -2 51.6682 11.4854   9
  -6  11   2 55.3863 9.64459   7
   6  11  -2 59.1403 11.0020   5
   6  11  -2 36.5390 8.75242   7
  -5 -11   2 140.297 9.41409   4
   5 -11  -2 151.628 16.4802   1
   5 -11  -2 146.384 14.1168   6
  -5  11   2 120.849 12.0376   7
   5  11  -2 147.197 9.75656   1
   5  11  -2 130.792 9.62910   1
  -5  11   2 166.222 15.6387   1
   5  11  -2 140.028 12.6438   7
  -5  11   2 136.128 13.6516   4
   5  11  -2 134.648 13.6257   5
   5  11  -2 173.120 15.5603   9
   5  11  -2 174.636 15.5921   2
  -4 -11   2 104.570 8.03270   4
   4 -11  -2 92.6375 11.9158   1
  -4 -11   2 96.7788 7.27979   1
   4 -11  -2 98.0741 8.08832   5
   4 -11  -2 84.1116 10.4902   6
   4  11  -2 94.2407 11.3907   2
  -4  11   2 97.3629 11.4846   4
   4  11  -2 93.2776 10.8718   7
   4  11  -2 90.1339 7.07234   1
   4  11  -2 105.453 11.9943   5
  -4  11   2 98.2617 11.9642   1
  -4  11   2 88.2026 10.6298   7
   4  11  -2 104.659 12.2357   9
   4  11  -2 99.8882 6.74441   1
   3 -11  -2 75.6589 10.5174   1
  -3 -11   2 76.6603 7.31678   8
  -3 -11   2 78.6422 5.58104   1
   3 -11  -2 72.6124 9.51219   6
   3  11  -2 79.0325 10.2268   5
  -3  11   2 71.7757 6.98565   8
  -3  11   2 68.7727 10.7406   1
   3  11  -2 85.5856 8.90341   3
   3  11  -2 78.8406 5.36357   1
  -3  11   2 67.1687 9.43279   1
  -3  11   2 69.0525 6.70164   5
   3  11  -2 77.8493 10.0908   9
   3  11  -2 69.3800 9.47794   2
   3  11  -2 79.8908 10.2538   7
  -3  11   2 57.7929 8.65150   7
  -3  11   2 71.0396 9.66462   4
   3  11  -2 88.5423 5.30590   1
  -2 -11   2 91.2855 5.46119   1
   2 -11  -2 84.0870 10.0277   1
   2 -11  -2 73.6270 8.89941   6
  -2 -11   2 92.0300 6.25106   8
   2  11  -2 93.7041 5.09568   1
   2  11  -2 94.3123 8.98367   3
  -2  11   2 83.3859 5.86778   8
  -2  11   2 86.9451 9.14139   1
   2  11  -2 84.2397 9.79090   5
  -2  11   2 85.5283 9.62661   1
  -2  11   2 94.7163 10.2922   7
   2  11  -2 84.2933 10.6113   9
  -2  11   2 78.7561 8.91161   3
   2  11  -2 76.0313 10.1600   7
  -2  11   2 91.1994 9.96062   4
  -2  11   2 97.6546 7.91783   5
   2  11  -2 87.5027 5.27146   1
   1 -11  -2 0.42722 4.91749   1
   1 -11  -2 1.29346 4.92810   6
  -1 -11   2 1.77158 2.76800   1
  -1  11   2 5.01039 4.42044   3
  -1  11   2 3.20208 4.31434   1
  -1  11   2 -0.3412 3.41984   5
   1  11  -2 1.42592 2.40726   1
   1  11  -2 1.39600 4.26734   5
   1  11  -2 2.58778 3.60147   3
   1  11  -2 19.2752 7.87215   7
  -1  11   2 9.42263 4.63635   1
   1  11  -2 8.55335 6.16789   9
  -1  11   2 -0.3352 6.60224   7
   1  11  -2 3.30829 2.27429   1
   0 -11   2 51.8396 7.91415   6
   0 -11  -2 47.5281 6.78707   1
   0 -11   2 56.3363 5.69652   1
   0  11   2 43.8163 6.73593   1
   0  11   2 58.7023 7.25632   5
   0  11   2 54.6625 6.00450   3
   0  11  -2 51.8620 5.41836   1
   0  11  -2 49.2362 4.95331   1
   0  11   2 49.0365 6.72886   1
   0  11  -2 49.1447 7.54046   5
   0  11  -2 65.1865 7.79983   3
   0  11   2 66.7977 9.07936   7
   0  11  -2 63.2668 8.99765   7
   1 -11   2 -1.8561 3.78034   1
   1 -11   2 0.38632 4.14588   6
  -1 -11  -2 3.38938 3.88693   1
   1  11   2 4.66611 3.09448   3
  -1  11  -2 0.65087 4.10552   5
  -1  11  -2 3.23906 5.78555   7
  -1  11  -2 8.00830 4.11240   1
   1  11   2 2.38025 6.62312   7
   1  11   2 5.01367 3.84737   1
   1  11   2 -2.0310 3.88252   9
   1  11   2 1.32181 5.44798   5
  -1  11  -2 -1.4562 4.63692   3
   2 -11   2 6.81778 4.87592   6
  -2 -11  -2 6.33087 4.91660   4
  -2 -11  -2 18.1330 5.09689   1
  -2 -11  -2 15.1429 3.98837   3
   2 -11   2 22.1869 6.34622   1
  -2 -11  -2 21.9456 3.52895   8
  -2  11  -2 17.5811 5.20171   1
   2  11   2 16.3164 7.75232   7
  -2  11  -2 17.0020 5.90372   1
   2  11   2 9.07324 3.20623   3
  -2  11  -2 10.2977 3.04275   8
  -2  11  -2 11.5996 6.42399   7
  -2  11  -2 7.97789 5.16158   3
   2  11   2 19.0683 6.72321   5
   2  11   2 17.1627 5.06279   1
   2  11   2 6.49068 5.18170   9
  -3 -11  -2 804.238 29.9818   8
   3 -11   2 761.219 32.2077   1
  -3 -11  -2 780.956 28.5650   4
  -3 -11  -2 739.281 27.9953   3
  -3 -11  -2 755.040 31.2238   1
   3 -11   2 691.191 33.6097   6
  -3  11  -2 732.588 32.2637   1
   3  11   2 781.929 33.7115   5
  -3  11  -2 745.687 33.8233   3
  -3  11  -2 740.184 29.4627   8
  -3  11  -2 777.805 31.9285   1
   3  11   2 810.830 33.5089   7
   3  11   2 737.011 34.6804   9
   3  11   2 748.237 31.2862   1
  -3  11  -2 749.518 31.2565   7
  -4 -11  -2 150.918 11.3212   1
  -4 -11  -2 153.230 7.87437   4
   4 -11   2 177.472 14.5780   1
  -4 -11  -2 166.505 9.10691   3
   4 -11   2 135.597 13.5538   6
   4  11   2 164.226 11.9386   1
  -4  11  -2 131.283 12.1863   7
  -4  11  -2 157.845 13.3528   1
  -4  11  -2 166.091 14.8298   1
   4  11   2 146.343 14.2434   5
   4  11   2 145.447 14.0398   9
  -4  11  -2 151.621 14.4123   3
   4  11   2 169.433 13.5317   7
   5 -11   2 51.7978 10.1467   6
   5 -11   2 66.4154 12.4403   1
  -5 -11  -2 65.0826 9.54855   1
  -5  11  -2 76.2698 11.5969   1
   5  11   2 70.1601 10.5872   2
  -5  11  -2 62.2346 10.9740   3
   5  11   2 62.7982 8.96754   1
  -5  11  -2 77.9857 10.6896   7
   5  11   2 74.5478 11.5783   5
   5  11   2 68.6003 11.0799   9
   5  11   2 84.5369 10.6736   7
   6 -11   2 31.9976 12.4523   1
   6 -11   2 51.1596 11.2892   6
   6  11   2 50.1008 9.45239   1
   6  11   2 39.8120 11.2984   5
   6  11   2 49.7326 11.2741   2
   6  11   2 49.8069 9.27888   7
   6  11   2 42.5870 11.2169   9
  -6  11  -2 50.5757 9.72574   7
  -6  11  -2 43.3277 11.0512   3
  -6  11  -2 29.7105 11.2184   1
   7 -11   2 6.61766 9.61018   6
   7 -11   2 0.54168 11.6386   1
  -7  11  -2 -3.1105 6.98196   7
   7  11   2 -0.6281 9.41210   5
  -7  11  -2 2.72157 11.6864   1
   7  11   2 2.64044 10.5614   9
   7  11   2 0.45612 8.06935   2
   7  11   2 2.60217 7.20845   7
   7  11   2 -1.4837 7.04521   1
  -7  11  -2 -2.7223 9.22800   3
   8 -11   2 3.62658 8.60918   2
   8 -11   2 8.69172 11.3488   9
   8 -11   2 3.85179 13.6037   1
   8 -11   2 2.90601 10.4686   6
   8  11   2 21.6654 13.4128   9
   8  11   2 12.4213 10.4028   2
  -8  11  -2 0.56219 13.0662   1
   8  11   2 3.96474 10.5515   5
  -8  11  -2 -8.8866 12.0961   3
   8  11   2 -4.5527 8.90259   1
   9 -11   2 49.4745 19.1337   1
   9 -11   2 28.3946 12.0443   2
   9 -11   2 53.6979 16.2262   9
   9 -11   2 44.8113 15.6122   6
  -9  11  -2 34.9329 17.1622   1
   9  11   2 43.7486 13.6331   2
   9  11   2 27.9743 13.8535   9
  -9  11  -2 57.1736 17.5529   3
   9  11   2 56.6123 15.1423   5
   9  11   2 63.4860 14.2196   1
   9 -12  -2 125.007 23.9655   1
   9 -12  -2 129.882 21.2542   9
   9 -12  -2 129.317 19.0038   2
   9 -12  -2 125.526 19.1649   6
   9  12  -2 151.177 16.3381   1
   9  12  -2 124.071 18.2382   5
   9  12  -2 131.771 20.7528   2
   9  12  -2 129.001 20.6368   9
  -9  12   2 124.543 21.9045   1
   8 -12  -2 -3.3743 14.4003   1
   8 -12  -2 21.7936 11.6809   6
   8  12  -2 14.8626 12.3605   9
   8  12  -2 4.91727 12.7672   2
   8  12  -2 1.96772 10.7700   5
  -8  12   2 0.72038 12.8950   1
   8  12  -2 3.66435 7.75237   1
   7 -12  -2 164.283 20.4217   1
   7 -12  -2 199.829 18.8153   6
  -7  12   2 167.297 14.9833   7
   7  12  -2 179.458 15.8176   7
  -7  12   2 178.320 20.3809   1
   7  12  -2 199.733 18.8485   5
   7  12  -2 161.964 19.3921   9
   7  12  -2 194.273 14.3750   1
   7  12  -2 237.303 20.4440   2
   6 -12  -2 279.895 22.9230   1
   6 -12  -2 247.830 20.0389   6
  -6  12   2 223.649 20.7935   1
   6  12  -2 263.437 21.0021   2
   6  12  -2 290.388 15.5792   1
   6  12  -2 240.681 17.3924   7
   6  12  -2 302.491 22.5120   9
   6  12  -2 273.319 20.3908   5
  -6  12   2 254.308 18.0189   7
   5 -12  -2 486.190 26.9007   6
  -5 -12   2 504.788 21.3215   4
   5 -12  -2 471.109 28.9025   1
   5  12  -2 481.661 26.7440   5
   5  12  -2 456.633 27.5257   9
   5  12  -2 474.291 20.4514   1
   5  12  -2 493.656 21.2566   1
  -5  12   2 493.315 28.2884   1
  -5  12   2 481.357 23.6561   7
   5  12  -2 511.062 25.7146   7
   5  12  -2 453.262 26.8711   2
   4 -12  -2 214.002 16.3657   6
  -4 -12   2 221.605 12.5506   4
   4 -12  -2 214.828 18.0008   1
  -4 -12   2 215.628 11.1851   1
   4  12  -2 210.555 17.1006   9
   4  12  -2 234.289 10.7956   1
  -4  12   2 195.781 15.7037   7
   4  12  -2 230.859 16.7289   2
  -4  12   2 185.235 16.1028   1
   4  12  -2 214.339 11.0046   1
   4  12  -2 217.396 16.8796   5
   4  12  -2 199.378 16.0206   7
  -3 -12   2 31.4279 4.14556   1
   3 -12  -2 41.6015 9.29402   1
  -3 -12   2 30.4032 5.45481   8
   3 -12  -2 32.7626 7.47626   6
  -3  12   2 31.2985 8.46751   3
   3  12  -2 29.4374 7.72928   5
  -3  12   2 19.4775 7.94298   1
   3  12  -2 18.6699 7.67464   9
   3  12  -2 28.7654 6.57829   3
  -3  12   2 32.0351 8.08533   1
   3  12  -2 27.0172 7.17687   2
   3  12  -2 34.3645 3.80868   1
  -3  12   2 35.7510 5.45613   5
   3  12  -2 26.5308 3.66964   1
  -3  12   2 14.4921 8.11558   7
   3  12  -2 25.3867 8.22463   7
  -3  12   2 35.7686 5.74124   8
  -2 -12   2 76.2516 5.36245   1
   2 -12  -2 73.0921 9.72704   1
   2 -12  -2 57.3745 8.60509   6
  -2 -12   2 72.4887 5.50677   8
  -2  12   2 78.4937 9.06500   1
  -2  12   2 61.3898 6.96936   5
  -2  12   2 60.0025 9.23972   1
  -2  12   2 54.8335 9.94024   7
   2  12  -2 73.4297 4.62782   1
   2  12  -2 67.5235 8.37840   3
   2  12  -2 65.5802 10.4580   9
  -2  12   2 73.3631 8.86475   3
  -2  12   2 60.8316 5.07810   8
   2  12  -2 82.6409 9.76307   5
   2  12  -2 78.8618 11.1090   7
   2  12  -2 74.8223 5.03664   1
   1 -12  -2 86.1277 9.70716   1
  -1 -12   2 87.9205 6.22235   1
   1 -12  -2 78.7596 9.51011   6
  -1  12   2 83.5887 9.28830   1
   1  12  -2 82.9094 5.81740   1
  -1  12   2 78.7139 7.98813   5
   1  12  -2 68.4231 9.10521   5
   1  12  -2 98.4781 11.3680   7
   1  12  -2 91.4565 6.51024   1
  -1  12   2 58.3861 10.4058   7
  -1  12   2 77.0900 8.53289   3
  -1  12   2 72.2481 8.22978   1
   1  12  -2 83.8452 8.75373   3
   0 -12   2 404.380 16.7336   1
   0 -12  -2 364.749 19.2399   1
   0 -12   2 396.083 20.8243   6
   0  12  -2 384.769 21.3883   7
   0  12   2 390.779 18.5722   5
   0  12  -2 393.183 19.9778   3
   0  12  -2 382.233 16.1507   1
   0  12  -2 375.660 16.4881   1
   0  12   2 386.175 18.1866   1
   0  12  -2 350.510 19.0001   5
   0  12   2 387.473 19.1029   1
   0  12   2 370.554 20.9121   7
   0  12   2 348.002 17.7861   3
   1 -12   2 1.88004 4.50081   1
   1 -12   2 0.48706 5.39076   6
  -1 -12  -2 0.74591 3.99821   1
  -1  12  -2 -0.2047 5.80747   7
   1  12   2 -5.3167 5.24048   5
  -1  12  -2 3.12564 4.44088   5
  -1  12  -2 1.34451 5.04016   3
  -1  12  -2 4.58556 4.19845   1
   1  12   2 1.43072 7.29836   7
   1  12   2 -0.5605 3.96328   1
   1  12   2 -0.5872 2.85260   3
  -2 -12  -2 53.4272 7.16317   1
   2 -12   2 59.0230 8.52090   1
  -2 -12  -2 47.4911 4.49161   8
   2 -12   2 54.9751 9.15350   6
   2  12   2 30.9962 7.39649   5
   2  12   2 42.3647 6.48251   1
   2  12   2 68.3543 10.6887   7
  -2  12  -2 38.1737 7.35954   1
  -2  12  -2 51.9802 7.87858   1
   2  12   2 57.3441 6.28460   3
  -2  12  -2 57.3154 4.83102   8
  -2  12  -2 68.7504 9.43473   3
   2  12   2 45.5590 8.87096   9
[truncated: 9,888,001 more chars]
